# Supplementary material for: Socioeconomic factors predict population changes of large carnivores better than climate change or habitat loss
Source: Nat Commun. 2023 Jan 24;14:74. doi: 10.1038/s41467-022-35665-9 (PMC9873912; doi:10.1038/s41467-022-35665-9)
Supplement: Supplementary file 3 — Source data [file 41467_2022_35665_MOESM3_ESM.xlsx]

## Sheet: Figure1a
	value	x	y
1	NA	-177.5	87.5
2	NA	-172.5	87.5
3	NA	-167.5	87.5
4	NA	-162.5	87.5
5	NA	-157.5	87.5
6	NA	-152.5	87.5
7	NA	-147.5	87.5
8	NA	-142.5	87.5
9	NA	-137.5	87.5
10	NA	-132.5	87.5
11	NA	-127.5	87.5
12	NA	-122.5	87.5
13	NA	-117.5	87.5
14	NA	-112.5	87.5
15	NA	-107.5	87.5
16	NA	-102.5	87.5
17	NA	-97.5	87.5
18	NA	-92.5	87.5
19	NA	-87.5	87.5
20	NA	-82.5	87.5
21	NA	-77.5	87.5
22	NA	-72.5	87.5
23	NA	-67.5	87.5
24	NA	-62.5	87.5
25	NA	-57.5	87.5
26	NA	-52.5	87.5
27	NA	-47.5	87.5
28	NA	-42.5	87.5
29	NA	-37.5	87.5
30	NA	-32.5	87.5
31	NA	-27.5	87.5
32	NA	-22.5	87.5
33	NA	-17.5	87.5
34	NA	-12.5	87.5
35	NA	-7.5	87.5
36	NA	-2.5	87.5
37	NA	2.5	87.5
38	NA	7.5	87.5
39	NA	12.5	87.5
40	NA	17.5	87.5
41	NA	22.5	87.5
42	NA	27.5	87.5
43	NA	32.5	87.5
44	NA	37.5	87.5
45	NA	42.5	87.5
46	NA	47.5	87.5
47	NA	52.5	87.5
48	NA	57.5	87.5
49	NA	62.5	87.5
50	NA	67.5	87.5
51	NA	72.5	87.5
52	NA	77.5	87.5
53	NA	82.5	87.5
54	NA	87.5	87.5
55	NA	92.5	87.5
56	NA	97.5	87.5
57	NA	102.5	87.5
58	NA	107.5	87.5
59	NA	112.5	87.5
60	NA	117.5	87.5
61	NA	122.5	87.5
62	NA	127.5	87.5
63	NA	132.5	87.5
64	NA	137.5	87.5
65	NA	142.5	87.5
66	NA	147.5	87.5
67	NA	152.5	87.5
68	NA	157.5	87.5
69	NA	162.5	87.5
70	NA	167.5	87.5
71	NA	172.5	87.5
72	NA	177.5	87.5
73	NA	-177.5	82.5
74	NA	-172.5	82.5
75	NA	-167.5	82.5
76	NA	-162.5	82.5
77	NA	-157.5	82.5
78	NA	-152.5	82.5
79	NA	-147.5	82.5
80	NA	-142.5	82.5
81	NA	-137.5	82.5
82	NA	-132.5	82.5
83	NA	-127.5	82.5
84	NA	-122.5	82.5
85	NA	-117.5	82.5
86	NA	-112.5	82.5
87	NA	-107.5	82.5
88	NA	-102.5	82.5
89	NA	-97.5	82.5
90	NA	-92.5	82.5
91	NA	-87.5	82.5
92	NA	-82.5	82.5
93	2	-77.5	82.5
94	2	-72.5	82.5
95	2	-67.5	82.5
96	2	-62.5	82.5
97	NA	-57.5	82.5
98	NA	-52.5	82.5
99	NA	-47.5	82.5
100	2	-42.5	82.5
101	1	-37.5	82.5
102	1	-32.5	82.5
103	1	-27.5	82.5
104	1	-22.5	82.5
105	NA	-17.5	82.5
106	NA	-12.5	82.5
107	NA	-7.5	82.5
108	NA	-2.5	82.5
109	NA	2.5	82.5
110	NA	7.5	82.5
111	NA	12.5	82.5
112	NA	17.5	82.5
113	NA	22.5	82.5
114	NA	27.5	82.5
115	NA	32.5	82.5
116	NA	37.5	82.5
117	NA	42.5	82.5
118	NA	47.5	82.5
119	NA	52.5	82.5
120	NA	57.5	82.5
121	NA	62.5	82.5
122	NA	67.5	82.5
123	NA	72.5	82.5
124	NA	77.5	82.5
125	NA	82.5	82.5
126	NA	87.5	82.5
127	NA	92.5	82.5
128	NA	97.5	82.5
129	NA	102.5	82.5
130	NA	107.5	82.5
131	NA	112.5	82.5
132	NA	117.5	82.5
133	NA	122.5	82.5
134	NA	127.5	82.5
135	NA	132.5	82.5
136	NA	137.5	82.5
137	NA	142.5	82.5
138	NA	147.5	82.5
139	NA	152.5	82.5
140	NA	157.5	82.5
141	NA	162.5	82.5
142	NA	167.5	82.5
143	NA	172.5	82.5
144	NA	177.5	82.5
145	NA	-177.5	77.5
146	NA	-172.5	77.5
147	NA	-167.5	77.5
148	NA	-162.5	77.5
149	NA	-157.5	77.5
150	NA	-152.5	77.5
151	NA	-147.5	77.5
152	NA	-142.5	77.5
153	NA	-137.5	77.5
154	NA	-132.5	77.5
155	NA	-127.5	77.5
156	NA	-122.5	77.5
157	NA	-117.5	77.5
158	1	-112.5	77.5
159	NA	-107.5	77.5
160	NA	-102.5	77.5
161	NA	-97.5	77.5
162	NA	-92.5	77.5
163	2	-87.5	77.5
164	2	-82.5	77.5
165	NA	-77.5	77.5
166	NA	-72.5	77.5
167	NA	-67.5	77.5
168	2	-62.5	77.5
169	1	-57.5	77.5
170	1	-52.5	77.5
171	NA	-47.5	77.5
172	NA	-42.5	77.5
173	NA	-37.5	77.5
174	NA	-32.5	77.5
175	NA	-27.5	77.5
176	1	-22.5	77.5
177	NA	-17.5	77.5
178	NA	-12.5	77.5
179	NA	-7.5	77.5
180	NA	-2.5	77.5
181	NA	2.5	77.5
182	NA	7.5	77.5
183	NA	12.5	77.5
184	1	17.5	77.5
185	NA	22.5	77.5
186	NA	27.5	77.5
187	NA	32.5	77.5
188	NA	37.5	77.5
189	NA	42.5	77.5
190	NA	47.5	77.5
191	NA	52.5	77.5
192	NA	57.5	77.5
193	NA	62.5	77.5
194	NA	67.5	77.5
195	NA	72.5	77.5
196	NA	77.5	77.5
197	NA	82.5	77.5
198	NA	87.5	77.5
199	NA	92.5	77.5
200	NA	97.5	77.5
201	NA	102.5	77.5
202	NA	107.5	77.5
203	NA	112.5	77.5
204	NA	117.5	77.5
205	NA	122.5	77.5
206	NA	127.5	77.5
207	NA	132.5	77.5
208	NA	137.5	77.5
209	NA	142.5	77.5
210	NA	147.5	77.5
211	NA	152.5	77.5
212	NA	157.5	77.5
213	NA	162.5	77.5
214	NA	167.5	77.5
215	NA	172.5	77.5
216	NA	177.5	77.5
217	NA	-177.5	72.5
218	NA	-172.5	72.5
219	NA	-167.5	72.5
220	NA	-162.5	72.5
221	NA	-157.5	72.5
222	NA	-152.5	72.5
223	NA	-147.5	72.5
224	NA	-142.5	72.5
225	NA	-137.5	72.5
226	NA	-132.5	72.5
227	NA	-127.5	72.5
228	2	-122.5	72.5
229	1	-117.5	72.5
230	1	-112.5	72.5
231	1	-107.5	72.5
232	NA	-102.5	72.5
233	1	-97.5	72.5
234	NA	-92.5	72.5
235	3	-87.5	72.5
236	3	-82.5	72.5
237	3	-77.5	72.5
238	NA	-72.5	72.5
239	NA	-67.5	72.5
240	NA	-62.5	72.5
241	NA	-57.5	72.5
242	2	-52.5	72.5
243	1	-47.5	72.5
244	NA	-42.5	72.5
245	NA	-37.5	72.5
246	NA	-32.5	72.5
247	1	-27.5	72.5
248	NA	-22.5	72.5
249	NA	-17.5	72.5
250	NA	-12.5	72.5
251	NA	-7.5	72.5
252	NA	-2.5	72.5
253	NA	2.5	72.5
254	NA	7.5	72.5
255	NA	12.5	72.5
256	NA	17.5	72.5
257	NA	22.5	72.5
258	NA	27.5	72.5
259	NA	32.5	72.5
260	NA	37.5	72.5
261	NA	42.5	72.5
262	NA	47.5	72.5
263	NA	52.5	72.5
264	NA	57.5	72.5
265	NA	62.5	72.5
266	NA	67.5	72.5
267	2	72.5	72.5
268	NA	77.5	72.5
269	2	82.5	72.5
270	2	87.5	72.5
271	3	92.5	72.5
272	3	97.5	72.5
273	3	102.5	72.5
274	4	107.5	72.5
275	4	112.5	72.5
276	4	117.5	72.5
277	3	122.5	72.5
278	3	127.5	72.5
279	NA	132.5	72.5
280	NA	137.5	72.5
281	3	142.5	72.5
282	NA	147.5	72.5
283	NA	152.5	72.5
284	NA	157.5	72.5
285	NA	162.5	72.5
286	NA	167.5	72.5
287	NA	172.5	72.5
288	NA	177.5	72.5
289	3	-177.5	67.5
290	NA	-172.5	67.5
291	NA	-167.5	67.5
292	6	-162.5	67.5
293	6	-157.5	67.5
294	6	-152.5	67.5
295	7	-147.5	67.5
296	7	-142.5	67.5
297	7	-137.5	67.5
298	7	-132.5	67.5
299	7	-127.5	67.5
300	5	-122.5	67.5
301	5	-117.5	67.5
302	5	-112.5	67.5
303	4	-107.5	67.5
304	4	-102.5	67.5
305	4	-97.5	67.5
306	4	-92.5	67.5
307	NA	-87.5	67.5
308	4	-82.5	67.5
309	NA	-77.5	67.5
310	NA	-72.5	67.5
311	3	-67.5	67.5
312	NA	-62.5	67.5
313	NA	-57.5	67.5
314	2	-52.5	67.5
315	1	-47.5	67.5
316	NA	-42.5	67.5
317	1	-37.5	67.5
318	NA	-32.5	67.5
319	NA	-27.5	67.5
320	NA	-22.5	67.5
321	NA	-17.5	67.5
322	NA	-12.5	67.5
323	NA	-7.5	67.5
324	NA	-2.5	67.5
325	NA	2.5	67.5
326	NA	7.5	67.5
327	NA	12.5	67.5
328	4	17.5	67.5
329	2	22.5	67.5
330	3	27.5	67.5
331	4	32.5	67.5
332	4	37.5	67.5
333	NA	42.5	67.5
334	NA	47.5	67.5
335	3	52.5	67.5
336	3	57.5	67.5
337	3	62.5	67.5
338	4	67.5	67.5
339	2	72.5	67.5
340	4	77.5	67.5
341	4	82.5	67.5
342	5	87.5	67.5
343	5	92.5	67.5
344	5	97.5	67.5
345	5	102.5	67.5
346	5	107.5	67.5
347	5	112.5	67.5
348	5	117.5	67.5
349	5	122.5	67.5
350	5	127.5	67.5
351	5	132.5	67.5
352	5	137.5	67.5
353	4	142.5	67.5
354	4	147.5	67.5
355	4	152.5	67.5
356	4	157.5	67.5
357	5	162.5	67.5
358	4	167.5	67.5
359	4	172.5	67.5
360	4	177.5	67.5
361	NA	-177.5	62.5
362	NA	-172.5	62.5
363	NA	-167.5	62.5
364	6	-162.5	62.5
365	7	-157.5	62.5
366	6	-152.5	62.5
367	6	-147.5	62.5
368	6	-142.5	62.5
369	6	-137.5	62.5
370	6	-132.5	62.5
371	6	-127.5	62.5
372	5	-122.5	62.5
373	6	-117.5	62.5
374	6	-112.5	62.5
375	7	-107.5	62.5
376	7	-102.5	62.5
377	4	-97.5	62.5
378	NA	-92.5	62.5
379	NA	-87.5	62.5
380	1	-82.5	62.5
381	3	-77.5	62.5
382	NA	-72.5	62.5
383	3	-67.5	62.5
384	NA	-62.5	62.5
385	NA	-57.5	62.5
386	NA	-52.5	62.5
387	2	-47.5	62.5
388	NA	-42.5	62.5
389	NA	-37.5	62.5
390	NA	-32.5	62.5
391	NA	-27.5	62.5
392	NA	-22.5	62.5
393	NA	-17.5	62.5
394	NA	-12.5	62.5
395	NA	-7.5	62.5
396	NA	-2.5	62.5
397	NA	2.5	62.5
398	3	7.5	62.5
399	3	12.5	62.5
400	1	17.5	62.5
401	5	22.5	62.5
402	5	27.5	62.5
403	5	32.5	62.5
404	4	37.5	62.5
405	5	42.5	62.5
406	4	47.5	62.5
407	4	52.5	62.5
408	4	57.5	62.5
409	4	62.5	62.5
410	4	67.5	62.5
411	4	72.5	62.5
412	4	77.5	62.5
413	4	82.5	62.5
414	4	87.5	62.5
415	4	92.5	62.5
416	4	97.5	62.5
417	4	102.5	62.5
418	4	107.5	62.5
419	4	112.5	62.5
420	4	117.5	62.5
421	4	122.5	62.5
422	4	127.5	62.5
423	4	132.5	62.5
424	4	137.5	62.5
425	4	142.5	62.5
426	4	147.5	62.5
427	4	152.5	62.5
428	4	157.5	62.5
429	4	162.5	62.5
430	4	167.5	62.5
431	4	172.5	62.5
432	NA	177.5	62.5
433	NA	-177.5	57.5
434	NA	-172.5	57.5
435	NA	-167.5	57.5
436	NA	-162.5	57.5
437	6	-157.5	57.5
438	1	-152.5	57.5
439	NA	-147.5	57.5
440	NA	-142.5	57.5
441	NA	-137.5	57.5
442	5	-132.5	57.5
443	6	-127.5	57.5
444	6	-122.5	57.5
445	5	-117.5	57.5
446	5	-112.5	57.5
447	5	-107.5	57.5
448	5	-102.5	57.5
449	6	-97.5	57.5
450	5	-92.5	57.5
451	NA	-87.5	57.5
452	NA	-82.5	57.5
453	NA	-77.5	57.5
454	5	-72.5	57.5
455	5	-67.5	57.5
456	4	-62.5	57.5
457	NA	-57.5	57.5
458	NA	-52.5	57.5
459	NA	-47.5	57.5
460	NA	-42.5	57.5
461	NA	-37.5	57.5
462	NA	-32.5	57.5
463	NA	-27.5	57.5
464	NA	-22.5	57.5
465	NA	-17.5	57.5
466	NA	-12.5	57.5
467	NA	-7.5	57.5
468	2	-2.5	57.5
469	NA	2.5	57.5
470	NA	7.5	57.5
471	2	12.5	57.5
472	NA	17.5	57.5
473	4	22.5	57.5
474	4	27.5	57.5
475	5	32.5	57.5
476	5	37.5	57.5
477	5	42.5	57.5
478	5	47.5	57.5
479	5	52.5	57.5
480	4	57.5	57.5
481	4	62.5	57.5
482	4	67.5	57.5
483	4	72.5	57.5
484	4	77.5	57.5
485	4	82.5	57.5
486	4	87.5	57.5
487	4	92.5	57.5
488	4	97.5	57.5
489	4	102.5	57.5
490	4	107.5	57.5
491	4	112.5	57.5
492	4	117.5	57.5
493	4	122.5	57.5
494	4	127.5	57.5
495	4	132.5	57.5
496	4	137.5	57.5
497	NA	142.5	57.5
498	NA	147.5	57.5
499	NA	152.5	57.5
500	4	157.5	57.5
501	4	162.5	57.5
502	NA	167.5	57.5
503	NA	172.5	57.5
504	NA	177.5	57.5
505	NA	-177.5	52.5
506	NA	-172.5	52.5
507	NA	-167.5	52.5
508	NA	-162.5	52.5
509	NA	-157.5	52.5
510	NA	-152.5	52.5
511	NA	-147.5	52.5
512	NA	-142.5	52.5
513	NA	-137.5	52.5
514	NA	-132.5	52.5
515	6	-127.5	52.5
516	7	-122.5	52.5
517	7	-117.5	52.5
518	3	-112.5	52.5
519	4	-107.5	52.5
520	5	-102.5	52.5
521	4	-97.5	52.5
522	5	-92.5	52.5
523	5	-87.5	52.5
524	6	-82.5	52.5
525	5	-77.5	52.5
526	4	-72.5	52.5
527	4	-67.5	52.5
528	5	-62.5	52.5
529	5	-57.5	52.5
530	NA	-52.5	52.5
531	NA	-47.5	52.5
532	NA	-42.5	52.5
533	NA	-37.5	52.5
534	NA	-32.5	52.5
535	NA	-27.5	52.5
536	NA	-22.5	52.5
537	NA	-17.5	52.5
538	NA	-12.5	52.5
539	1	-7.5	52.5
540	1	-2.5	52.5
541	NA	2.5	52.5
542	2	7.5	52.5
543	2	12.5	52.5
544	2	17.5	52.5
545	3	22.5	52.5
546	4	27.5	52.5
547	4	32.5	52.5
548	4	37.5	52.5
549	4	42.5	52.5
550	4	47.5	52.5
551	4	52.5	52.5
552	5	57.5	52.5
553	3	62.5	52.5
554	4	67.5	52.5
555	4	72.5	52.5
556	4	77.5	52.5
557	5	82.5	52.5
558	4	87.5	52.5
559	4	92.5	52.5
560	4	97.5	52.5
561	4	102.5	52.5
562	4	107.5	52.5
563	5	112.5	52.5
564	5	117.5	52.5
565	6	122.5	52.5
566	5	127.5	52.5
567	5	132.5	52.5
568	5	137.5	52.5
569	2	142.5	52.5
570	NA	147.5	52.5
571	NA	152.5	52.5
572	4	157.5	52.5
573	NA	162.5	52.5
574	NA	167.5	52.5
575	NA	172.5	52.5
576	NA	177.5	52.5
577	NA	-177.5	47.5
578	NA	-172.5	47.5
579	NA	-167.5	47.5
580	NA	-162.5	47.5
581	NA	-157.5	47.5
582	NA	-152.5	47.5
583	NA	-147.5	47.5
584	NA	-142.5	47.5
585	NA	-137.5	47.5
586	NA	-132.5	47.5
587	NA	-127.5	47.5
588	2	-122.5	47.5
589	6	-117.5	47.5
590	6	-112.5	47.5
591	3	-107.5	47.5
592	4	-102.5	47.5
593	4	-97.5	47.5
594	7	-92.5	47.5
595	NA	-87.5	47.5
596	6	-82.5	47.5
597	5	-77.5	47.5
598	5	-72.5	47.5
599	4	-67.5	47.5
600	NA	-62.5	47.5
601	NA	-57.5	47.5
602	NA	-52.5	47.5
603	NA	-47.5	47.5
604	NA	-42.5	47.5
605	NA	-37.5	47.5
606	NA	-32.5	47.5
607	NA	-27.5	47.5
608	NA	-22.5	47.5
609	NA	-17.5	47.5
610	NA	-12.5	47.5
611	NA	-7.5	47.5
612	NA	-2.5	47.5
613	2	2.5	47.5
614	3	7.5	47.5
615	2	12.5	47.5
616	2	17.5	47.5
617	2	22.5	47.5
618	3	27.5	47.5
619	3	32.5	47.5
620	3	37.5	47.5
621	4	42.5	47.5
622	4	47.5	47.5
623	3	52.5	47.5
624	3	57.5	47.5
625	3	62.5	47.5
626	3	67.5	47.5
627	3	72.5	47.5
628	4	77.5	47.5
629	5	82.5	47.5
630	3	87.5	47.5
631	4	92.5	47.5
632	4	97.5	47.5
633	5	102.5	47.5
634	5	107.5	47.5
635	5	112.5	47.5
636	4	117.5	47.5
637	5	122.5	47.5
638	6	127.5	47.5
639	6	132.5	47.5
640	5	137.5	47.5
641	2	142.5	47.5
642	NA	147.5	47.5
643	NA	152.5	47.5
644	NA	157.5	47.5
645	NA	162.5	47.5
646	NA	167.5	47.5
647	NA	172.5	47.5
648	NA	177.5	47.5
649	NA	-177.5	42.5
650	NA	-172.5	42.5
651	NA	-167.5	42.5
652	NA	-162.5	42.5
653	NA	-157.5	42.5
654	NA	-152.5	42.5
655	NA	-147.5	42.5
656	NA	-142.5	42.5
657	NA	-137.5	42.5
658	NA	-132.5	42.5
659	NA	-127.5	42.5
660	6	-122.5	42.5
661	4	-117.5	42.5
662	5	-112.5	42.5
663	4	-107.5	42.5
664	4	-102.5	42.5
665	4	-97.5	42.5
666	4	-92.5	42.5
667	NA	-87.5	42.5
668	NA	-82.5	42.5
669	5	-77.5	42.5
670	4	-72.5	42.5
671	NA	-67.5	42.5
672	NA	-62.5	42.5
673	NA	-57.5	42.5
674	NA	-52.5	42.5
675	NA	-47.5	42.5
676	NA	-42.5	42.5
677	NA	-37.5	42.5
678	NA	-32.5	42.5
679	NA	-27.5	42.5
680	NA	-22.5	42.5
681	NA	-17.5	42.5
682	NA	-12.5	42.5
683	1	-7.5	42.5
684	2	-2.5	42.5
685	3	2.5	42.5
686	NA	7.5	42.5
687	1	12.5	42.5
688	NA	17.5	42.5
689	4	22.5	42.5
690	NA	27.5	42.5
691	NA	32.5	42.5
692	NA	37.5	42.5
693	5	42.5	42.5
694	6	47.5	42.5
695	NA	52.5	42.5
696	5	57.5	42.5
697	4	62.5	42.5
698	5	67.5	42.5
699	5	72.5	42.5
700	4	77.5	42.5
701	6	82.5	42.5
702	5	87.5	42.5
703	5	92.5	42.5
704	4	97.5	42.5
705	4	102.5	42.5
706	3	107.5	42.5
707	3	112.5	42.5
708	6	117.5	42.5
709	4	122.5	42.5
710	6	127.5	42.5
711	NA	132.5	42.5
712	NA	137.5	42.5
713	3	142.5	42.5
714	NA	147.5	42.5
715	NA	152.5	42.5
716	NA	157.5	42.5
717	NA	162.5	42.5
718	NA	167.5	42.5
719	NA	172.5	42.5
720	NA	177.5	42.5
721	NA	-177.5	37.5
722	NA	-172.5	37.5
723	NA	-167.5	37.5
724	NA	-162.5	37.5
725	NA	-157.5	37.5
726	NA	-152.5	37.5
727	NA	-147.5	37.5
728	NA	-142.5	37.5
729	NA	-137.5	37.5
730	NA	-132.5	37.5
731	NA	-127.5	37.5
732	NA	-122.5	37.5
733	5	-117.5	37.5
734	6	-112.5	37.5
735	7	-107.5	37.5
736	4	-102.5	37.5
737	4	-97.5	37.5
738	4	-92.5	37.5
739	4	-87.5	37.5
740	5	-82.5	37.5
741	5	-77.5	37.5
742	NA	-72.5	37.5
743	NA	-67.5	37.5
744	NA	-62.5	37.5
745	NA	-57.5	37.5
746	NA	-52.5	37.5
747	NA	-47.5	37.5
748	NA	-42.5	37.5
749	NA	-37.5	37.5
750	NA	-32.5	37.5
751	NA	-27.5	37.5
752	NA	-22.5	37.5
753	NA	-17.5	37.5
754	NA	-12.5	37.5
755	2	-7.5	37.5
756	2	-2.5	37.5
757	NA	2.5	37.5
758	NA	7.5	37.5
759	NA	12.5	37.5
760	NA	17.5	37.5
761	1	22.5	37.5
762	3	27.5	37.5
763	3	32.5	37.5
764	4	37.5	37.5
765	4	42.5	37.5
766	5	47.5	37.5
767	NA	52.5	37.5
768	8	57.5	37.5
769	6	62.5	37.5
770	6	67.5	37.5
771	5	72.5	37.5
772	2	77.5	37.5
773	5	82.5	37.5
774	7	87.5	37.5
775	5	92.5	37.5
776	6	97.5	37.5
777	8	102.5	37.5
778	4	107.5	37.5
779	4	112.5	37.5
780	2	117.5	37.5
781	NA	122.5	37.5
782	4	127.5	37.5
783	NA	132.5	37.5
784	NA	137.5	37.5
785	NA	142.5	37.5
786	NA	147.5	37.5
787	NA	152.5	37.5
788	NA	157.5	37.5
789	NA	162.5	37.5
790	NA	167.5	37.5
791	NA	172.5	37.5
792	NA	177.5	37.5
793	NA	-177.5	32.5
794	NA	-172.5	32.5
795	NA	-167.5	32.5
796	NA	-162.5	32.5
797	NA	-157.5	32.5
798	NA	-152.5	32.5
799	NA	-147.5	32.5
800	NA	-142.5	32.5
801	NA	-137.5	32.5
802	NA	-132.5	32.5
803	NA	-127.5	32.5
804	NA	-122.5	32.5
805	NA	-117.5	32.5
806	5	-112.5	32.5
807	5	-107.5	32.5
808	4	-102.5	32.5
809	4	-97.5	32.5
810	4	-92.5	32.5
811	4	-87.5	32.5
812	4	-82.5	32.5
813	NA	-77.5	32.5
814	NA	-72.5	32.5
815	NA	-67.5	32.5
816	NA	-62.5	32.5
817	NA	-57.5	32.5
818	NA	-52.5	32.5
819	NA	-47.5	32.5
820	NA	-42.5	32.5
821	NA	-37.5	32.5
822	NA	-32.5	32.5
823	NA	-27.5	32.5
824	NA	-22.5	32.5
825	NA	-17.5	32.5
826	NA	-12.5	32.5
827	4	-7.5	32.5
828	3	-2.5	32.5
829	4	2.5	32.5
830	3	7.5	32.5
831	3	12.5	32.5
832	NA	17.5	32.5
833	3	22.5	32.5
834	NA	27.5	32.5
835	NA	32.5	32.5
836	6	37.5	32.5
837	4	42.5	32.5
838	6	47.5	32.5
839	6	52.5	32.5
840	8	57.5	32.5
841	4	62.5	32.5
842	4	67.5	32.5
843	5	72.5	32.5
844	6	77.5	32.5
845	6	82.5	32.5
846	6	87.5	32.5
847	7	92.5	32.5
848	7	97.5	32.5
849	8	102.5	32.5
850	6	107.5	32.5
851	3	112.5	32.5
852	2	117.5	32.5
853	NA	122.5	32.5
854	NA	127.5	32.5
855	NA	132.5	32.5
856	NA	137.5	32.5
857	NA	142.5	32.5
858	NA	147.5	32.5
859	NA	152.5	32.5
860	NA	157.5	32.5
861	NA	162.5	32.5
862	NA	167.5	32.5
863	NA	172.5	32.5
864	NA	177.5	32.5
865	NA	-177.5	27.5
866	NA	-172.5	27.5
867	NA	-167.5	27.5
868	NA	-162.5	27.5
869	NA	-157.5	27.5
870	NA	-152.5	27.5
871	NA	-147.5	27.5
872	NA	-142.5	27.5
873	NA	-137.5	27.5
874	NA	-132.5	27.5
875	NA	-127.5	27.5
876	NA	-122.5	27.5
877	NA	-117.5	27.5
878	5	-112.5	27.5
879	5	-107.5	27.5
880	6	-102.5	27.5
881	3	-97.5	27.5
882	NA	-92.5	27.5
883	NA	-87.5	27.5
884	3	-82.5	27.5
885	NA	-77.5	27.5
886	NA	-72.5	27.5
887	NA	-67.5	27.5
888	NA	-62.5	27.5
889	NA	-57.5	27.5
890	NA	-52.5	27.5
891	NA	-47.5	27.5
892	NA	-42.5	27.5
893	NA	-37.5	27.5
894	NA	-32.5	27.5
895	NA	-27.5	27.5
896	NA	-22.5	27.5
897	NA	-17.5	27.5
898	4	-12.5	27.5
899	3	-7.5	27.5
900	3	-2.5	27.5
901	4	2.5	27.5
902	3	7.5	27.5
903	3	12.5	27.5
904	3	17.5	27.5
905	3	22.5	27.5
906	3	27.5	27.5
907	3	32.5	27.5
908	5	37.5	27.5
909	3	42.5	27.5
910	4	47.5	27.5
911	1	52.5	27.5
912	9	57.5	27.5
913	7	62.5	27.5
914	5	67.5	27.5
915	6	72.5	27.5
916	6	77.5	27.5
917	7	82.5	27.5
918	7	87.5	27.5
919	8	92.5	27.5
920	7	97.5	27.5
921	7	102.5	27.5
922	4	107.5	27.5
923	4	112.5	27.5
924	5	117.5	27.5
925	NA	122.5	27.5
926	NA	127.5	27.5
927	NA	132.5	27.5
928	NA	137.5	27.5
929	NA	142.5	27.5
930	NA	147.5	27.5
931	NA	152.5	27.5
932	NA	157.5	27.5
933	NA	162.5	27.5
934	NA	167.5	27.5
935	NA	172.5	27.5
936	NA	177.5	27.5
937	NA	-177.5	22.5
938	NA	-172.5	22.5
939	NA	-167.5	22.5
940	NA	-162.5	22.5
941	NA	-157.5	22.5
942	NA	-152.5	22.5
943	NA	-147.5	22.5
944	NA	-142.5	22.5
945	NA	-137.5	22.5
946	NA	-132.5	22.5
947	NA	-127.5	22.5
948	NA	-122.5	22.5
949	NA	-117.5	22.5
950	NA	-112.5	22.5
951	NA	-107.5	22.5
952	4	-102.5	22.5
953	NA	-97.5	22.5
954	NA	-92.5	22.5
955	NA	-87.5	22.5
956	NA	-82.5	22.5
957	NA	-77.5	22.5
958	NA	-72.5	22.5
959	NA	-67.5	22.5
960	NA	-62.5	22.5
961	NA	-57.5	22.5
962	NA	-52.5	22.5
963	NA	-47.5	22.5
964	NA	-42.5	22.5
965	NA	-37.5	22.5
966	NA	-32.5	22.5
967	NA	-27.5	22.5
968	NA	-22.5	22.5
969	NA	-17.5	22.5
970	3	-12.5	22.5
971	3	-7.5	22.5
972	3	-2.5	22.5
973	5	2.5	22.5
974	7	7.5	22.5
975	3	12.5	22.5
976	3	17.5	22.5
977	3	22.5	22.5
978	3	27.5	22.5
979	4	32.5	22.5
980	NA	37.5	22.5
981	3	42.5	22.5
982	3	47.5	22.5
983	3	52.5	22.5
984	6	57.5	22.5
985	NA	62.5	22.5
986	NA	67.5	22.5
987	6	72.5	22.5
988	7	77.5	22.5
989	6	82.5	22.5
990	5	87.5	22.5
991	7	92.5	22.5
992	3	97.5	22.5
993	6	102.5	22.5
994	3	107.5	22.5
995	2	112.5	22.5
996	NA	117.5	22.5
997	NA	122.5	22.5
998	NA	127.5	22.5
999	NA	132.5	22.5
1000	NA	137.5	22.5
1001	NA	142.5	22.5
1002	NA	147.5	22.5
1003	NA	152.5	22.5
1004	NA	157.5	22.5
1005	NA	162.5	22.5
1006	NA	167.5	22.5
1007	NA	172.5	22.5
1008	NA	177.5	22.5
1009	NA	-177.5	17.5
1010	NA	-172.5	17.5
1011	NA	-167.5	17.5
1012	NA	-162.5	17.5
1013	NA	-157.5	17.5
1014	NA	-152.5	17.5
1015	NA	-147.5	17.5
1016	NA	-142.5	17.5
1017	NA	-137.5	17.5
1018	NA	-132.5	17.5
1019	NA	-127.5	17.5
1020	NA	-122.5	17.5
1021	NA	-117.5	17.5
1022	NA	-112.5	17.5
1023	NA	-107.5	17.5
1024	NA	-102.5	17.5
1025	5	-97.5	17.5
1026	7	-92.5	17.5
1027	NA	-87.5	17.5
1028	NA	-82.5	17.5
1029	NA	-77.5	17.5
1030	NA	-72.5	17.5
1031	NA	-67.5	17.5
1032	NA	-62.5	17.5
1033	NA	-57.5	17.5
1034	NA	-52.5	17.5
1035	NA	-47.5	17.5
1036	NA	-42.5	17.5
1037	NA	-37.5	17.5
1038	NA	-32.5	17.5
1039	NA	-27.5	17.5
1040	NA	-22.5	17.5
1041	NA	-17.5	17.5
1042	5	-12.5	17.5
1043	4	-7.5	17.5
1044	4	-2.5	17.5
1045	5	2.5	17.5
1046	7	7.5	17.5
1047	5	12.5	17.5
1048	5	17.5	17.5
1049	3	22.5	17.5
1050	2	27.5	17.5
1051	4	32.5	17.5
1052	7	37.5	17.5
1053	4	42.5	17.5
1054	3	47.5	17.5
1055	5	52.5	17.5
1056	NA	57.5	17.5
1057	NA	62.5	17.5
1058	NA	67.5	17.5
1059	NA	72.5	17.5
1060	4	77.5	17.5
1061	6	82.5	17.5
1062	NA	87.5	17.5
1063	NA	92.5	17.5
1064	4	97.5	17.5
1065	1	102.5	17.5
1066	NA	107.5	17.5
1067	NA	112.5	17.5
1068	NA	117.5	17.5
1069	NA	122.5	17.5
1070	NA	127.5	17.5
1071	NA	132.5	17.5
1072	NA	137.5	17.5
1073	NA	142.5	17.5
1074	NA	147.5	17.5
1075	NA	152.5	17.5
1076	NA	157.5	17.5
1077	NA	162.5	17.5
1078	NA	167.5	17.5
1079	NA	172.5	17.5
1080	NA	177.5	17.5
1081	NA	-177.5	12.5
1082	NA	-172.5	12.5
1083	NA	-167.5	12.5
1084	NA	-162.5	12.5
1085	NA	-157.5	12.5
1086	NA	-152.5	12.5
1087	NA	-147.5	12.5
1088	NA	-142.5	12.5
1089	NA	-137.5	12.5
1090	NA	-132.5	12.5
1091	NA	-127.5	12.5
1092	NA	-122.5	12.5
1093	NA	-117.5	12.5
1094	NA	-112.5	12.5
1095	NA	-107.5	12.5
1096	NA	-102.5	12.5
1097	NA	-97.5	12.5
1098	NA	-92.5	12.5
1099	NA	-87.5	12.5
1100	NA	-82.5	12.5
1101	NA	-77.5	12.5
1102	NA	-72.5	12.5
1103	NA	-67.5	12.5
1104	NA	-62.5	12.5
1105	NA	-57.5	12.5
1106	NA	-52.5	12.5
1107	NA	-47.5	12.5
1108	NA	-42.5	12.5
1109	NA	-37.5	12.5
1110	NA	-32.5	12.5
1111	NA	-27.5	12.5
1112	NA	-22.5	12.5
1113	NA	-17.5	12.5
1114	6	-12.5	12.5
1115	6	-7.5	12.5
1116	7	-2.5	12.5
1117	9	2.5	12.5
1118	6	7.5	12.5
1119	7	12.5	12.5
1120	6	17.5	12.5
1121	4	22.5	12.5
1122	4	27.5	12.5
1123	5	32.5	12.5
1124	7	37.5	12.5
1125	6	42.5	12.5
1126	NA	47.5	12.5
1127	NA	52.5	12.5
1128	NA	57.5	12.5
1129	NA	62.5	12.5
1130	NA	67.5	12.5
1131	NA	72.5	12.5
1132	8	77.5	12.5
1133	NA	82.5	12.5
1134	NA	87.5	12.5
1135	NA	92.5	12.5
1136	NA	97.5	12.5
1137	1	102.5	12.5
1138	5	107.5	12.5
1139	NA	112.5	12.5
1140	NA	117.5	12.5
1141	NA	122.5	12.5
1142	NA	127.5	12.5
1143	NA	132.5	12.5
1144	NA	137.5	12.5
1145	NA	142.5	12.5
1146	NA	147.5	12.5
1147	NA	152.5	12.5
1148	NA	157.5	12.5
1149	NA	162.5	12.5
1150	NA	167.5	12.5
1151	NA	172.5	12.5
1152	NA	177.5	12.5
1153	NA	-177.5	7.5
1154	NA	-172.5	7.5
1155	NA	-167.5	7.5
1156	NA	-162.5	7.5
1157	NA	-157.5	7.5
1158	NA	-152.5	7.5
1159	NA	-147.5	7.5
1160	NA	-142.5	7.5
1161	NA	-137.5	7.5
1162	NA	-132.5	7.5
1163	NA	-127.5	7.5
1164	NA	-122.5	7.5
1165	NA	-117.5	7.5
1166	NA	-112.5	7.5
1167	NA	-107.5	7.5
1168	NA	-102.5	7.5
1169	NA	-97.5	7.5
1170	NA	-92.5	7.5
1171	NA	-87.5	7.5
1172	NA	-82.5	7.5
1173	7	-77.5	7.5
1174	7	-72.5	7.5
1175	6	-67.5	7.5
1176	7	-62.5	7.5
1177	NA	-57.5	7.5
1178	NA	-52.5	7.5
1179	NA	-47.5	7.5
1180	NA	-42.5	7.5
1181	NA	-37.5	7.5
1182	NA	-32.5	7.5
1183	NA	-27.5	7.5
1184	NA	-22.5	7.5
1185	NA	-17.5	7.5
1186	NA	-12.5	7.5
1187	3	-7.5	7.5
1188	2	-2.5	7.5
1189	3	2.5	7.5
1190	2	7.5	7.5
1191	6	12.5	7.5
1192	5	17.5	7.5
1193	7	22.5	7.5
1194	6	27.5	7.5
1195	8	32.5	7.5
1196	8	37.5	7.5
1197	8	42.5	7.5
1198	7	47.5	7.5
1199	NA	52.5	7.5
1200	NA	57.5	7.5
1201	NA	62.5	7.5
1202	NA	67.5	7.5
1203	NA	72.5	7.5
1204	NA	77.5	7.5
1205	NA	82.5	7.5
1206	NA	87.5	7.5
1207	NA	92.5	7.5
1208	NA	97.5	7.5
1209	NA	102.5	7.5
1210	NA	107.5	7.5
1211	NA	112.5	7.5
1212	NA	117.5	7.5
1213	NA	122.5	7.5
1214	NA	127.5	7.5
1215	NA	132.5	7.5
1216	NA	137.5	7.5
1217	NA	142.5	7.5
1218	NA	147.5	7.5
1219	NA	152.5	7.5
1220	NA	157.5	7.5
1221	NA	162.5	7.5
1222	NA	167.5	7.5
1223	NA	172.5	7.5
1224	NA	177.5	7.5
1225	NA	-177.5	2.5
1226	NA	-172.5	2.5
1227	NA	-167.5	2.5
1228	NA	-162.5	2.5
1229	NA	-157.5	2.5
1230	NA	-152.5	2.5
1231	NA	-147.5	2.5
1232	NA	-142.5	2.5
1233	NA	-137.5	2.5
1234	NA	-132.5	2.5
1235	NA	-127.5	2.5
1236	NA	-122.5	2.5
1237	NA	-117.5	2.5
1238	NA	-112.5	2.5
1239	NA	-107.5	2.5
1240	NA	-102.5	2.5
1241	NA	-97.5	2.5
1242	NA	-92.5	2.5
1243	NA	-87.5	2.5
1244	NA	-82.5	2.5
1245	8	-77.5	2.5
1246	7	-72.5	2.5
1247	7	-67.5	2.5
1248	7	-62.5	2.5
1249	7	-57.5	2.5
1250	7	-52.5	2.5
1251	NA	-47.5	2.5
1252	NA	-42.5	2.5
1253	NA	-37.5	2.5
1254	NA	-32.5	2.5
1255	NA	-27.5	2.5
1256	NA	-22.5	2.5
1257	NA	-17.5	2.5
1258	NA	-12.5	2.5
1259	NA	-7.5	2.5
1260	NA	-2.5	2.5
1261	NA	2.5	2.5
1262	NA	7.5	2.5
1263	2	12.5	2.5
1264	2	17.5	2.5
1265	1	22.5	2.5
1266	1	27.5	2.5
1267	7	32.5	2.5
1268	8	37.5	2.5
1269	8	42.5	2.5
1270	NA	47.5	2.5
1271	NA	52.5	2.5
1272	NA	57.5	2.5
1273	NA	62.5	2.5
1274	NA	67.5	2.5
1275	NA	72.5	2.5
1276	NA	77.5	2.5
1277	NA	82.5	2.5
1278	NA	87.5	2.5
1279	NA	92.5	2.5
1280	NA	97.5	2.5
1281	1	102.5	2.5
1282	NA	107.5	2.5
1283	2	112.5	2.5
1284	3	117.5	2.5
1285	NA	122.5	2.5
1286	NA	127.5	2.5
1287	NA	132.5	2.5
1288	NA	137.5	2.5
1289	NA	142.5	2.5
1290	NA	147.5	2.5
1291	NA	152.5	2.5
1292	NA	157.5	2.5
1293	NA	162.5	2.5
1294	NA	167.5	2.5
1295	NA	172.5	2.5
1296	NA	177.5	2.5
1297	NA	-177.5	-2.5
1298	NA	-172.5	-2.5
1299	NA	-167.5	-2.5
1300	NA	-162.5	-2.5
1301	NA	-157.5	-2.5
1302	NA	-152.5	-2.5
1303	NA	-147.5	-2.5
1304	NA	-142.5	-2.5
1305	NA	-137.5	-2.5
1306	NA	-132.5	-2.5
1307	NA	-127.5	-2.5
1308	NA	-122.5	-2.5
1309	NA	-117.5	-2.5
1310	NA	-112.5	-2.5
1311	NA	-107.5	-2.5
1312	NA	-102.5	-2.5
1313	NA	-97.5	-2.5
1314	NA	-92.5	-2.5
1315	NA	-87.5	-2.5
1316	NA	-82.5	-2.5
1317	5	-77.5	-2.5
1318	7	-72.5	-2.5
1319	8	-67.5	-2.5
1320	8	-62.5	-2.5
1321	8	-57.5	-2.5
1322	8	-52.5	-2.5
1323	8	-47.5	-2.5
1324	NA	-42.5	-2.5
1325	NA	-37.5	-2.5
1326	NA	-32.5	-2.5
1327	NA	-27.5	-2.5
1328	NA	-22.5	-2.5
1329	NA	-17.5	-2.5
1330	NA	-12.5	-2.5
1331	NA	-7.5	-2.5
1332	NA	-2.5	-2.5
1333	NA	2.5	-2.5
1334	NA	7.5	-2.5
1335	2	12.5	-2.5
1336	2	17.5	-2.5
1337	2	22.5	-2.5
1338	2	27.5	-2.5
1339	6	32.5	-2.5
1340	12	37.5	-2.5
1341	NA	42.5	-2.5
1342	NA	47.5	-2.5
1343	NA	52.5	-2.5
1344	NA	57.5	-2.5
1345	NA	62.5	-2.5
1346	NA	67.5	-2.5
1347	NA	72.5	-2.5
1348	NA	77.5	-2.5
1349	NA	82.5	-2.5
1350	NA	87.5	-2.5
1351	NA	92.5	-2.5
1352	NA	97.5	-2.5
1353	6	102.5	-2.5
1354	NA	107.5	-2.5
1355	1	112.5	-2.5
1356	NA	117.5	-2.5
1357	NA	122.5	-2.5
1358	NA	127.5	-2.5
1359	NA	132.5	-2.5
1360	NA	137.5	-2.5
1361	NA	142.5	-2.5
1362	NA	147.5	-2.5
1363	NA	152.5	-2.5
1364	NA	157.5	-2.5
1365	NA	162.5	-2.5
1366	NA	167.5	-2.5
1367	NA	172.5	-2.5
1368	NA	177.5	-2.5
1369	NA	-177.5	-7.5
1370	NA	-172.5	-7.5
1371	NA	-167.5	-7.5
1372	NA	-162.5	-7.5
1373	NA	-157.5	-7.5
1374	NA	-152.5	-7.5
1375	NA	-147.5	-7.5
1376	NA	-142.5	-7.5
1377	NA	-137.5	-7.5
1378	NA	-132.5	-7.5
1379	NA	-127.5	-7.5
1380	NA	-122.5	-7.5
1381	NA	-117.5	-7.5
1382	NA	-112.5	-7.5
1383	NA	-107.5	-7.5
1384	NA	-102.5	-7.5
1385	NA	-97.5	-7.5
1386	NA	-92.5	-7.5
1387	NA	-87.5	-7.5
1388	NA	-82.5	-7.5
1389	3	-77.5	-7.5
1390	8	-72.5	-7.5
1391	8	-67.5	-7.5
1392	8	-62.5	-7.5
1393	8	-57.5	-7.5
1394	7	-52.5	-7.5
1395	9	-47.5	-7.5
1396	5	-42.5	-7.5
1397	5	-37.5	-7.5
1398	NA	-32.5	-7.5
1399	NA	-27.5	-7.5
1400	NA	-22.5	-7.5
1401	NA	-17.5	-7.5
1402	NA	-12.5	-7.5
1403	NA	-7.5	-7.5
1404	NA	-2.5	-7.5
1405	NA	2.5	-7.5
1406	NA	7.5	-7.5
1407	NA	12.5	-7.5
1408	5	17.5	-7.5
1409	4	22.5	-7.5
1410	4	27.5	-7.5
1411	8	32.5	-7.5
1412	11	37.5	-7.5
1413	NA	42.5	-7.5
1414	NA	47.5	-7.5
1415	NA	52.5	-7.5
1416	NA	57.5	-7.5
1417	NA	62.5	-7.5
1418	NA	67.5	-7.5
1419	NA	72.5	-7.5
1420	NA	77.5	-7.5
1421	NA	82.5	-7.5
1422	NA	87.5	-7.5
1423	NA	92.5	-7.5
1424	NA	97.5	-7.5
1425	NA	102.5	-7.5
1426	2	107.5	-7.5
1427	1	112.5	-7.5
1428	NA	117.5	-7.5
1429	NA	122.5	-7.5
1430	NA	127.5	-7.5
1431	NA	132.5	-7.5
1432	NA	137.5	-7.5
1433	NA	142.5	-7.5
1434	NA	147.5	-7.5
1435	NA	152.5	-7.5
1436	NA	157.5	-7.5
1437	NA	162.5	-7.5
1438	NA	167.5	-7.5
1439	NA	172.5	-7.5
1440	NA	177.5	-7.5
1441	NA	-177.5	-12.5
1442	NA	-172.5	-12.5
1443	NA	-167.5	-12.5
1444	NA	-162.5	-12.5
1445	NA	-157.5	-12.5
1446	NA	-152.5	-12.5
1447	NA	-147.5	-12.5
1448	NA	-142.5	-12.5
1449	NA	-137.5	-12.5
1450	NA	-132.5	-12.5
1451	NA	-127.5	-12.5
1452	NA	-122.5	-12.5
1453	NA	-117.5	-12.5
1454	NA	-112.5	-12.5
1455	NA	-107.5	-12.5
1456	NA	-102.5	-12.5
1457	NA	-97.5	-12.5
1458	NA	-92.5	-12.5
1459	NA	-87.5	-12.5
1460	NA	-82.5	-12.5
1461	NA	-77.5	-12.5
1462	4	-72.5	-12.5
1463	9	-67.5	-12.5
1464	8	-62.5	-12.5
1465	8	-57.5	-12.5
1466	7	-52.5	-12.5
1467	10	-47.5	-12.5
1468	5	-42.5	-12.5
1469	NA	-37.5	-12.5
1470	NA	-32.5	-12.5
1471	NA	-27.5	-12.5
1472	NA	-22.5	-12.5
1473	NA	-17.5	-12.5
1474	NA	-12.5	-12.5
1475	NA	-7.5	-12.5
1476	NA	-2.5	-12.5
1477	NA	2.5	-12.5
1478	NA	7.5	-12.5
1479	NA	12.5	-12.5
1480	5	17.5	-12.5
1481	6	22.5	-12.5
1482	5	27.5	-12.5
1483	8	32.5	-12.5
1484	7	37.5	-12.5
1485	NA	42.5	-12.5
1486	NA	47.5	-12.5
1487	NA	52.5	-12.5
1488	NA	57.5	-12.5
1489	NA	62.5	-12.5
1490	NA	67.5	-12.5
1491	NA	72.5	-12.5
1492	NA	77.5	-12.5
1493	NA	82.5	-12.5
1494	NA	87.5	-12.5
1495	NA	92.5	-12.5
1496	NA	97.5	-12.5
1497	NA	102.5	-12.5
1498	NA	107.5	-12.5
1499	NA	112.5	-12.5
1500	NA	117.5	-12.5
1501	NA	122.5	-12.5
1502	NA	127.5	-12.5
1503	1	132.5	-12.5
1504	NA	137.5	-12.5
1505	1	142.5	-12.5
1506	NA	147.5	-12.5
1507	NA	152.5	-12.5
1508	NA	157.5	-12.5
1509	NA	162.5	-12.5
1510	NA	167.5	-12.5
1511	NA	172.5	-12.5
1512	NA	177.5	-12.5
1513	NA	-177.5	-17.5
1514	NA	-172.5	-17.5
1515	NA	-167.5	-17.5
1516	NA	-162.5	-17.5
1517	NA	-157.5	-17.5
1518	NA	-152.5	-17.5
1519	NA	-147.5	-17.5
1520	NA	-142.5	-17.5
1521	NA	-137.5	-17.5
1522	NA	-132.5	-17.5
1523	NA	-127.5	-17.5
1524	NA	-122.5	-17.5
1525	NA	-117.5	-17.5
1526	NA	-112.5	-17.5
1527	NA	-107.5	-17.5
1528	NA	-102.5	-17.5
1529	NA	-97.5	-17.5
1530	NA	-92.5	-17.5
1531	NA	-87.5	-17.5
1532	NA	-82.5	-17.5
1533	NA	-77.5	-17.5
1534	NA	-72.5	-17.5
1535	3	-67.5	-17.5
1536	8	-62.5	-17.5
1537	9	-57.5	-17.5
1538	10	-52.5	-17.5
1539	9	-47.5	-17.5
1540	7	-42.5	-17.5
1541	NA	-37.5	-17.5
1542	NA	-32.5	-17.5
1543	NA	-27.5	-17.5
1544	NA	-22.5	-17.5
1545	NA	-17.5	-17.5
1546	NA	-12.5	-17.5
1547	NA	-7.5	-17.5
1548	NA	-2.5	-17.5
1549	NA	2.5	-17.5
1550	NA	7.5	-17.5
1551	9	12.5	-17.5
1552	9	17.5	-17.5
1553	7	22.5	-17.5
1554	9	27.5	-17.5
1555	5	32.5	-17.5
1556	5	37.5	-17.5
1557	NA	42.5	-17.5
1558	NA	47.5	-17.5
1559	NA	52.5	-17.5
1560	NA	57.5	-17.5
1561	NA	62.5	-17.5
1562	NA	67.5	-17.5
1563	NA	72.5	-17.5
1564	NA	77.5	-17.5
1565	NA	82.5	-17.5
1566	NA	87.5	-17.5
1567	NA	92.5	-17.5
1568	NA	97.5	-17.5
1569	NA	102.5	-17.5
1570	NA	107.5	-17.5
1571	NA	112.5	-17.5
1572	NA	117.5	-17.5
1573	1	122.5	-17.5
1574	1	127.5	-17.5
1575	1	132.5	-17.5
1576	1	137.5	-17.5
1577	1	142.5	-17.5
1578	NA	147.5	-17.5
1579	NA	152.5	-17.5
1580	NA	157.5	-17.5
1581	NA	162.5	-17.5
1582	NA	167.5	-17.5
1583	NA	172.5	-17.5
1584	NA	177.5	-17.5
1585	NA	-177.5	-22.5
1586	NA	-172.5	-22.5
1587	NA	-167.5	-22.5
1588	NA	-162.5	-22.5
1589	NA	-157.5	-22.5
1590	NA	-152.5	-22.5
1591	NA	-147.5	-22.5
1592	NA	-142.5	-22.5
1593	NA	-137.5	-22.5
1594	NA	-132.5	-22.5
1595	NA	-127.5	-22.5
1596	NA	-122.5	-22.5
1597	NA	-117.5	-22.5
1598	NA	-112.5	-22.5
1599	NA	-107.5	-22.5
1600	NA	-102.5	-22.5
1601	NA	-97.5	-22.5
1602	NA	-92.5	-22.5
1603	NA	-87.5	-22.5
1604	NA	-82.5	-22.5
1605	NA	-77.5	-22.5
1606	NA	-72.5	-22.5
1607	3	-67.5	-22.5
1608	7	-62.5	-22.5
1609	8	-57.5	-22.5
1610	9	-52.5	-22.5
1611	9	-47.5	-22.5
1612	9	-42.5	-22.5
1613	NA	-37.5	-22.5
1614	NA	-32.5	-22.5
1615	NA	-27.5	-22.5
1616	NA	-22.5	-22.5
1617	NA	-17.5	-22.5
1618	NA	-12.5	-22.5
1619	NA	-7.5	-22.5
1620	NA	-2.5	-22.5
1621	NA	2.5	-22.5
1622	NA	7.5	-22.5
1623	NA	12.5	-22.5
1624	10	17.5	-22.5
1625	13	22.5	-22.5
1626	10	27.5	-22.5
1627	9	32.5	-22.5
1628	NA	37.5	-22.5
1629	NA	42.5	-22.5
1630	NA	47.5	-22.5
1631	NA	52.5	-22.5
1632	NA	57.5	-22.5
1633	NA	62.5	-22.5
1634	NA	67.5	-22.5
1635	NA	72.5	-22.5
1636	NA	77.5	-22.5
1637	NA	82.5	-22.5
1638	NA	87.5	-22.5
1639	NA	92.5	-22.5
1640	NA	97.5	-22.5
1641	NA	102.5	-22.5
1642	NA	107.5	-22.5
1643	NA	112.5	-22.5
1644	1	117.5	-22.5
1645	1	122.5	-22.5
1646	1	127.5	-22.5
1647	1	132.5	-22.5
1648	1	137.5	-22.5
1649	1	142.5	-22.5
1650	1	147.5	-22.5
1651	NA	152.5	-22.5
1652	NA	157.5	-22.5
1653	NA	162.5	-22.5
1654	NA	167.5	-22.5
1655	NA	172.5	-22.5
1656	NA	177.5	-22.5
1657	NA	-177.5	-27.5
1658	NA	-172.5	-27.5
1659	NA	-167.5	-27.5
1660	NA	-162.5	-27.5
1661	NA	-157.5	-27.5
1662	NA	-152.5	-27.5
1663	NA	-147.5	-27.5
1664	NA	-142.5	-27.5
1665	NA	-137.5	-27.5
1666	NA	-132.5	-27.5
1667	NA	-127.5	-27.5
1668	NA	-122.5	-27.5
1669	NA	-117.5	-27.5
1670	NA	-112.5	-27.5
1671	NA	-107.5	-27.5
1672	NA	-102.5	-27.5
1673	NA	-97.5	-27.5
1674	NA	-92.5	-27.5
1675	NA	-87.5	-27.5
1676	NA	-82.5	-27.5
1677	NA	-77.5	-27.5
1678	NA	-72.5	-27.5
1679	5	-67.5	-27.5
1680	7	-62.5	-27.5
1681	6	-57.5	-27.5
1682	7	-52.5	-27.5
1683	NA	-47.5	-27.5
1684	NA	-42.5	-27.5
1685	NA	-37.5	-27.5
1686	NA	-32.5	-27.5
1687	NA	-27.5	-27.5
1688	NA	-22.5	-27.5
1689	NA	-17.5	-27.5
1690	NA	-12.5	-27.5
1691	NA	-7.5	-27.5
1692	NA	-2.5	-27.5
1693	NA	2.5	-27.5
1694	NA	7.5	-27.5
1695	NA	12.5	-27.5
1696	7	17.5	-27.5
1697	9	22.5	-27.5
1698	9	27.5	-27.5
1699	7	32.5	-27.5
1700	NA	37.5	-27.5
1701	NA	42.5	-27.5
1702	NA	47.5	-27.5
1703	NA	52.5	-27.5
1704	NA	57.5	-27.5
1705	NA	62.5	-27.5
1706	NA	67.5	-27.5
1707	NA	72.5	-27.5
1708	NA	77.5	-27.5
1709	NA	82.5	-27.5
1710	NA	87.5	-27.5
1711	NA	92.5	-27.5
1712	NA	97.5	-27.5
1713	NA	102.5	-27.5
1714	NA	107.5	-27.5
1715	NA	112.5	-27.5
1716	1	117.5	-27.5
1717	1	122.5	-27.5
1718	1	127.5	-27.5
1719	1	132.5	-27.5
1720	1	137.5	-27.5
1721	1	142.5	-27.5
1722	1	147.5	-27.5
1723	1	152.5	-27.5
1724	NA	157.5	-27.5
1725	NA	162.5	-27.5
1726	NA	167.5	-27.5
1727	NA	172.5	-27.5
1728	NA	177.5	-27.5
1729	NA	-177.5	-32.5
1730	NA	-172.5	-32.5
1731	NA	-167.5	-32.5
1732	NA	-162.5	-32.5
1733	NA	-157.5	-32.5
1734	NA	-152.5	-32.5
1735	NA	-147.5	-32.5
1736	NA	-142.5	-32.5
1737	NA	-137.5	-32.5
1738	NA	-132.5	-32.5
1739	NA	-127.5	-32.5
1740	NA	-122.5	-32.5
1741	NA	-117.5	-32.5
1742	NA	-112.5	-32.5
1743	NA	-107.5	-32.5
1744	NA	-102.5	-32.5
1745	NA	-97.5	-32.5
1746	NA	-92.5	-32.5
1747	NA	-87.5	-32.5
1748	NA	-82.5	-32.5
1749	NA	-77.5	-32.5
1750	NA	-72.5	-32.5
1751	6	-67.5	-32.5
1752	5	-62.5	-32.5
1753	4	-57.5	-32.5
1754	5	-52.5	-32.5
1755	NA	-47.5	-32.5
1756	NA	-42.5	-32.5
1757	NA	-37.5	-32.5
1758	NA	-32.5	-32.5
1759	NA	-27.5	-32.5
1760	NA	-22.5	-32.5
1761	NA	-17.5	-32.5
1762	NA	-12.5	-32.5
1763	NA	-7.5	-32.5
1764	NA	-2.5	-32.5
1765	NA	2.5	-32.5
1766	NA	7.5	-32.5
1767	NA	12.5	-32.5
1768	NA	17.5	-32.5
1769	8	22.5	-32.5
1770	6	27.5	-32.5
1771	NA	32.5	-32.5
1772	NA	37.5	-32.5
1773	NA	42.5	-32.5
1774	NA	47.5	-32.5
1775	NA	52.5	-32.5
1776	NA	57.5	-32.5
1777	NA	62.5	-32.5
1778	NA	67.5	-32.5
1779	NA	72.5	-32.5
1780	NA	77.5	-32.5
1781	NA	82.5	-32.5
1782	NA	87.5	-32.5
1783	NA	92.5	-32.5
1784	NA	97.5	-32.5
1785	NA	102.5	-32.5
1786	NA	107.5	-32.5
1787	NA	112.5	-32.5
1788	1	117.5	-32.5
1789	1	122.5	-32.5
1790	NA	127.5	-32.5
1791	NA	132.5	-32.5
1792	1	137.5	-32.5
1793	1	142.5	-32.5
1794	1	147.5	-32.5
1795	NA	152.5	-32.5
1796	NA	157.5	-32.5
1797	NA	162.5	-32.5
1798	NA	167.5	-32.5
1799	NA	172.5	-32.5
1800	NA	177.5	-32.5
1801	NA	-177.5	-37.5
1802	NA	-172.5	-37.5
1803	NA	-167.5	-37.5
1804	NA	-162.5	-37.5
1805	NA	-157.5	-37.5
1806	NA	-152.5	-37.5
1807	NA	-147.5	-37.5
1808	NA	-142.5	-37.5
1809	NA	-137.5	-37.5
1810	NA	-132.5	-37.5
1811	NA	-127.5	-37.5
1812	NA	-122.5	-37.5
1813	NA	-117.5	-37.5
1814	NA	-112.5	-37.5
1815	NA	-107.5	-37.5
1816	NA	-102.5	-37.5
1817	NA	-97.5	-37.5
1818	NA	-92.5	-37.5
1819	NA	-87.5	-37.5
1820	NA	-82.5	-37.5
1821	NA	-77.5	-37.5
1822	4	-72.5	-37.5
1823	6	-67.5	-37.5
1824	4	-62.5	-37.5
1825	2	-57.5	-37.5
1826	NA	-52.5	-37.5
1827	NA	-47.5	-37.5
1828	NA	-42.5	-37.5
1829	NA	-37.5	-37.5
1830	NA	-32.5	-37.5
1831	NA	-27.5	-37.5
1832	NA	-22.5	-37.5
1833	NA	-17.5	-37.5
1834	NA	-12.5	-37.5
1835	NA	-7.5	-37.5
1836	NA	-2.5	-37.5
1837	NA	2.5	-37.5
1838	NA	7.5	-37.5
1839	NA	12.5	-37.5
1840	NA	17.5	-37.5
1841	NA	22.5	-37.5
1842	NA	27.5	-37.5
1843	NA	32.5	-37.5
1844	NA	37.5	-37.5
1845	NA	42.5	-37.5
1846	NA	47.5	-37.5
1847	NA	52.5	-37.5
1848	NA	57.5	-37.5
1849	NA	62.5	-37.5
1850	NA	67.5	-37.5
1851	NA	72.5	-37.5
1852	NA	77.5	-37.5
1853	NA	82.5	-37.5
1854	NA	87.5	-37.5
1855	NA	92.5	-37.5
1856	NA	97.5	-37.5
1857	NA	102.5	-37.5
1858	NA	107.5	-37.5
1859	NA	112.5	-37.5
1860	NA	117.5	-37.5
1861	NA	122.5	-37.5
1862	NA	127.5	-37.5
1863	NA	132.5	-37.5
1864	NA	137.5	-37.5
1865	1	142.5	-37.5
1866	1	147.5	-37.5
1867	NA	152.5	-37.5
1868	NA	157.5	-37.5
1869	NA	162.5	-37.5
1870	NA	167.5	-37.5
1871	NA	172.5	-37.5
1872	NA	177.5	-37.5
1873	NA	-177.5	-42.5
1874	NA	-172.5	-42.5
1875	NA	-167.5	-42.5
1876	NA	-162.5	-42.5
1877	NA	-157.5	-42.5
1878	NA	-152.5	-42.5
1879	NA	-147.5	-42.5
1880	NA	-142.5	-42.5
1881	NA	-137.5	-42.5
1882	NA	-132.5	-42.5
1883	NA	-127.5	-42.5
1884	NA	-122.5	-42.5
1885	NA	-117.5	-42.5
1886	NA	-112.5	-42.5
1887	NA	-107.5	-42.5
1888	NA	-102.5	-42.5
1889	NA	-97.5	-42.5
1890	NA	-92.5	-42.5
1891	NA	-87.5	-42.5
1892	NA	-82.5	-42.5
1893	NA	-77.5	-42.5
1894	3	-72.5	-42.5
1895	5	-67.5	-42.5
1896	NA	-62.5	-42.5
1897	NA	-57.5	-42.5
1898	NA	-52.5	-42.5
1899	NA	-47.5	-42.5
1900	NA	-42.5	-42.5
1901	NA	-37.5	-42.5
1902	NA	-32.5	-42.5
1903	NA	-27.5	-42.5
1904	NA	-22.5	-42.5
1905	NA	-17.5	-42.5
1906	NA	-12.5	-42.5
1907	NA	-7.5	-42.5
1908	NA	-2.5	-42.5
1909	NA	2.5	-42.5
1910	NA	7.5	-42.5
1911	NA	12.5	-42.5
1912	NA	17.5	-42.5
1913	NA	22.5	-42.5
1914	NA	27.5	-42.5
1915	NA	32.5	-42.5
1916	NA	37.5	-42.5
1917	NA	42.5	-42.5
1918	NA	47.5	-42.5
1919	NA	52.5	-42.5
1920	NA	57.5	-42.5
1921	NA	62.5	-42.5
1922	NA	67.5	-42.5
1923	NA	72.5	-42.5
1924	NA	77.5	-42.5
1925	NA	82.5	-42.5
1926	NA	87.5	-42.5
1927	NA	92.5	-42.5
1928	NA	97.5	-42.5
1929	NA	102.5	-42.5
1930	NA	107.5	-42.5
1931	NA	112.5	-42.5
1932	NA	117.5	-42.5
1933	NA	122.5	-42.5
1934	NA	127.5	-42.5
1935	NA	132.5	-42.5
1936	NA	137.5	-42.5
1937	NA	142.5	-42.5
1938	1	147.5	-42.5
1939	NA	152.5	-42.5
1940	NA	157.5	-42.5
1941	NA	162.5	-42.5
1942	NA	167.5	-42.5
1943	NA	172.5	-42.5
1944	NA	177.5	-42.5
1945	NA	-177.5	-47.5
1946	NA	-172.5	-47.5
1947	NA	-167.5	-47.5
1948	NA	-162.5	-47.5
1949	NA	-157.5	-47.5
1950	NA	-152.5	-47.5
1951	NA	-147.5	-47.5
1952	NA	-142.5	-47.5
1953	NA	-137.5	-47.5
1954	NA	-132.5	-47.5
1955	NA	-127.5	-47.5
1956	NA	-122.5	-47.5
1957	NA	-117.5	-47.5
1958	NA	-112.5	-47.5
1959	NA	-107.5	-47.5
1960	NA	-102.5	-47.5
1961	NA	-97.5	-47.5
1962	NA	-92.5	-47.5
1963	NA	-87.5	-47.5
1964	NA	-82.5	-47.5
1965	NA	-77.5	-47.5
1966	4	-72.5	-47.5
1967	5	-67.5	-47.5
1968	NA	-62.5	-47.5
1969	NA	-57.5	-47.5
1970	NA	-52.5	-47.5
1971	NA	-47.5	-47.5
1972	NA	-42.5	-47.5
1973	NA	-37.5	-47.5
1974	NA	-32.5	-47.5
1975	NA	-27.5	-47.5
1976	NA	-22.5	-47.5
1977	NA	-17.5	-47.5
1978	NA	-12.5	-47.5
1979	NA	-7.5	-47.5
1980	NA	-2.5	-47.5
1981	NA	2.5	-47.5
1982	NA	7.5	-47.5
1983	NA	12.5	-47.5
1984	NA	17.5	-47.5
1985	NA	22.5	-47.5
1986	NA	27.5	-47.5
1987	NA	32.5	-47.5
1988	NA	37.5	-47.5
1989	NA	42.5	-47.5
1990	NA	47.5	-47.5
1991	NA	52.5	-47.5
1992	NA	57.5	-47.5
1993	NA	62.5	-47.5
1994	NA	67.5	-47.5
1995	NA	72.5	-47.5
1996	NA	77.5	-47.5
1997	NA	82.5	-47.5
1998	NA	87.5	-47.5
1999	NA	92.5	-47.5
[truncated: 593 more rows]

## Sheet: Figure1b
	value	x	y
1	-2	-77.5	82.5
2	-2	-72.5	82.5
3	-2	-67.5	82.5
4	-2	-62.5	82.5
5	-2	-42.5	82.5
6	-2	-37.5	82.5
7	-2	-32.5	82.5
8	-2	-27.5	82.5
9	-2	-22.5	82.5
10	-2	-112.5	77.5
11	-0.30103	-87.5	77.5
12	-2	-82.5	77.5
13	-2	-62.5	77.5
14	-2	-57.5	77.5
15	-2	-52.5	77.5
16	-2	-22.5	77.5
17	-2	17.5	77.5
18	-0.30103	-122.5	72.5
19	-2	-117.5	72.5
20	-2	-112.5	72.5
21	-2	-107.5	72.5
22	-2	-97.5	72.5
23	-2	-87.5	72.5
24	-0.477121	-82.5	72.5
25	-2	-77.5	72.5
26	-2	-52.5	72.5
27	-2	-47.5	72.5
28	-2	-27.5	72.5
29	-2	72.5	72.5
30	-2	82.5	72.5
31	-2	87.5	72.5
32	-2	92.5	72.5
33	-2	97.5	72.5
34	-2	102.5	72.5
35	-2	107.5	72.5
36	-2	112.5	72.5
37	-2	117.5	72.5
38	-2	122.5	72.5
39	-2	127.5	72.5
40	-2	142.5	72.5
41	-2	-177.5	67.5
42	-2	-162.5	67.5
43	-0.778151	-157.5	67.5
44	-2	-152.5	67.5
45	-2	-147.5	67.5
46	-2	-142.5	67.5
47	-0.367977	-137.5	67.5
48	-2	-132.5	67.5
49	-2	-127.5	67.5
50	-2	-122.5	67.5
51	-0.39794	-117.5	67.5
52	-2	-112.5	67.5
53	-2	-107.5	67.5
54	0.176091	-102.5	67.5
55	-2	-97.5	67.5
56	-2	-92.5	67.5
57	-2	-82.5	67.5
58	-2	-67.5	67.5
59	-2	-52.5	67.5
60	-2	-47.5	67.5
61	-2	-37.5	67.5
62	-0.60206	17.5	67.5
63	0	22.5	67.5
64	0.522879	27.5	67.5
65	-0.30103	32.5	67.5
66	-2	37.5	67.5
67	-2	52.5	67.5
68	-2	57.5	67.5
69	-2	62.5	67.5
70	-2	67.5	67.5
71	-2	72.5	67.5
72	-2	77.5	67.5
73	-2	82.5	67.5
74	-2	87.5	67.5
75	-2	92.5	67.5
76	-2	97.5	67.5
77	-2	102.5	67.5
78	-2	107.5	67.5
79	-2	112.5	67.5
80	-2	117.5	67.5
81	-2	122.5	67.5
82	-2	127.5	67.5
83	-2	132.5	67.5
84	-2	137.5	67.5
85	-2	142.5	67.5
86	-2	147.5	67.5
87	-2	152.5	67.5
88	-2	157.5	67.5
89	-2	162.5	67.5
90	-2	167.5	67.5
91	-2	172.5	67.5
92	-2	177.5	67.5
93	-2	-162.5	62.5
94	-0.845098	-157.5	62.5
95	-0.477121	-152.5	62.5
96	-0.778151	-147.5	62.5
97	-0.778151	-142.5	62.5
98	-0.0791812	-137.5	62.5
99	-0.778151	-132.5	62.5
100	-2	-127.5	62.5
101	-2	-122.5	62.5
102	-0.778151	-117.5	62.5
103	-2	-112.5	62.5
104	-2	-107.5	62.5
105	-2	-102.5	62.5
106	-2	-97.5	62.5
107	-2	-82.5	62.5
108	-2	-77.5	62.5
109	-2	-67.5	62.5
110	-2	-47.5	62.5
111	-0.176091	7.5	62.5
112	0.778151	12.5	62.5
113	1.04139	17.5	62.5
114	-0.09691	22.5	62.5
115	0.30103	27.5	62.5
116	0	32.5	62.5
117	-2	37.5	62.5
118	-0.221849	42.5	62.5
119	-2	47.5	62.5
120	-2	52.5	62.5
121	-2	57.5	62.5
122	-2	62.5	62.5
123	-2	67.5	62.5
124	-2	72.5	62.5
125	-2	77.5	62.5
126	-2	82.5	62.5
127	-2	87.5	62.5
128	-2	92.5	62.5
129	-2	97.5	62.5
130	-2	102.5	62.5
131	-2	107.5	62.5
132	-2	112.5	62.5
133	-2	117.5	62.5
134	-2	122.5	62.5
135	-2	127.5	62.5
136	-2	132.5	62.5
137	-2	137.5	62.5
138	-2	142.5	62.5
139	-2	147.5	62.5
140	-2	152.5	62.5
141	-2	157.5	62.5
142	-2	162.5	62.5
143	-2	167.5	62.5
144	-2	172.5	62.5
145	-0.477121	-157.5	57.5
146	0	-152.5	57.5
147	-2	-132.5	57.5
148	0.221849	-127.5	57.5
149	0.263241	-122.5	57.5
150	-2	-117.5	57.5
151	-0.39794	-112.5	57.5
152	-0.69897	-107.5	57.5
153	-2	-102.5	57.5
154	-2	-97.5	57.5
155	-0.39794	-92.5	57.5
156	-2	-72.5	57.5
157	-2	-67.5	57.5
158	-2	-62.5	57.5
159	-2	-2.5	57.5
160	0	12.5	57.5
161	-0.60206	22.5	57.5
162	0.09691	27.5	57.5
163	-0.69897	32.5	57.5
164	-2	37.5	57.5
165	-2	42.5	57.5
166	-2	47.5	57.5
167	-2	52.5	57.5
168	-2	57.5	57.5
169	-2	62.5	57.5
170	-2	67.5	57.5
171	-2	72.5	57.5
172	-2	77.5	57.5
173	-2	82.5	57.5
174	-2	87.5	57.5
175	-2	92.5	57.5
176	-2	97.5	57.5
177	-2	102.5	57.5
178	-2	107.5	57.5
179	-2	112.5	57.5
180	-2	117.5	57.5
181	-2	122.5	57.5
182	-2	127.5	57.5
183	-2	132.5	57.5
184	-2	137.5	57.5
185	-2	157.5	57.5
186	-2	162.5	57.5
187	0.0669468	-127.5	52.5
188	0.0579919	-122.5	52.5
189	-0.0669468	-117.5	52.5
190	0.124939	-112.5	52.5
191	-0.124939	-107.5	52.5
192	0.255273	-102.5	52.5
193	-2	-97.5	52.5
194	-2	-92.5	52.5
195	-2	-87.5	52.5
196	-2	-82.5	52.5
197	-2	-77.5	52.5
198	-2	-72.5	52.5
199	-2	-67.5	52.5
200	-2	-62.5	52.5
201	-2	-57.5	52.5
202	-2	-7.5	52.5
203	1.07918	-2.5	52.5
204	-2	7.5	52.5
205	0.176091	12.5	52.5
206	0.39794	17.5	52.5
207	0.522879	22.5	52.5
208	-0.60206	27.5	52.5
209	-0.60206	32.5	52.5
210	-2	37.5	52.5
211	-2	42.5	52.5
212	-2	47.5	52.5
213	-2	52.5	52.5
214	-2	57.5	52.5
215	-2	62.5	52.5
216	-2	67.5	52.5
217	-2	72.5	52.5
218	-2	77.5	52.5
219	-2	82.5	52.5
220	-2	87.5	52.5
221	-0.60206	92.5	52.5
222	-2	97.5	52.5
223	-2	102.5	52.5
224	-2	107.5	52.5
225	-2	112.5	52.5
226	-2	117.5	52.5
227	-2	122.5	52.5
228	-2	127.5	52.5
229	-2	132.5	52.5
230	-2	137.5	52.5
231	-2	142.5	52.5
232	-2	157.5	52.5
233	0.954243	-122.5	47.5
234	0.425969	-117.5	47.5
235	-0.176091	-112.5	47.5
236	0.124939	-107.5	47.5
237	-0.30103	-102.5	47.5
238	0.439333	-97.5	47.5
239	0.385351	-92.5	47.5
240	-0.477121	-82.5	47.5
241	-0.221849	-77.5	47.5
242	0.255273	-72.5	47.5
243	0.243038	-67.5	47.5
244	0.477121	2.5	47.5
245	0.865301	7.5	47.5
246	0.30103	12.5	47.5
247	0.90309	17.5	47.5
248	1.29003	22.5	47.5
249	1.09108	27.5	47.5
250	-0.477121	32.5	47.5
251	-2	37.5	47.5
252	-2	42.5	47.5
253	-2	47.5	47.5
254	-2	52.5	47.5
255	-2	57.5	47.5
256	-2	62.5	47.5
257	-2	67.5	47.5
258	-2	72.5	47.5
259	-2	77.5	47.5
260	-2	82.5	47.5
261	-2	87.5	47.5
262	-0.60206	92.5	47.5
263	-2	97.5	47.5
264	-2	102.5	47.5
265	-2	107.5	47.5
266	-2	112.5	47.5
267	-2	117.5	47.5
268	-2	122.5	47.5
269	-0.176091	127.5	47.5
270	-0.477121	132.5	47.5
271	0.20412	137.5	47.5
272	-2	142.5	47.5
273	-2	-122.5	42.5
274	-2	-117.5	42.5
275	0.60206	-112.5	42.5
276	-0.60206	-107.5	42.5
277	-0.60206	-102.5	42.5
278	-0.30103	-97.5	42.5
279	0	-92.5	42.5
280	0.50515	-77.5	42.5
281	0	-72.5	42.5
282	0.477121	-7.5	42.5
283	0.653213	-2.5	42.5
284	-0.176091	2.5	42.5
285	0.90309	12.5	42.5
286	0.574031	22.5	42.5
287	-2	42.5	42.5
288	-2	47.5	42.5
289	-2	57.5	42.5
290	-2	62.5	42.5
291	-0.69897	67.5	42.5
292	-2	72.5	42.5
293	-2	77.5	42.5
294	-2	82.5	42.5
295	-2	87.5	42.5
296	-2	92.5	42.5
297	-2	97.5	42.5
298	-0.60206	102.5	42.5
299	-2	107.5	42.5
300	-2	112.5	42.5
301	-2	117.5	42.5
302	-2	122.5	42.5
303	-2	127.5	42.5
304	-2	142.5	42.5
305	0.0791812	-117.5	37.5
306	-2	-112.5	37.5
307	-0.0669468	-107.5	37.5
308	0.09691	-102.5	37.5
309	-0.30103	-97.5	37.5
310	0.30103	-92.5	37.5
311	0	-87.5	37.5
312	0.146128	-82.5	37.5
313	0.380211	-77.5	37.5
314	0.30103	-7.5	37.5
315	0.60206	-2.5	37.5
316	0.778151	22.5	37.5
317	-0.477121	27.5	37.5
318	-2	32.5	37.5
319	-2	37.5	37.5
320	-2	42.5	37.5
321	-2	47.5	37.5
322	-2	57.5	37.5
323	-2	62.5	37.5
324	-2	67.5	37.5
325	-0.69897	72.5	37.5
326	-2	77.5	37.5
327	-2	82.5	37.5
328	-2	87.5	37.5
329	-2	92.5	37.5
330	-2	97.5	37.5
331	-2	102.5	37.5
332	-0.60206	107.5	37.5
333	-2	112.5	37.5
334	-2	117.5	37.5
335	0	127.5	37.5
336	0.80618	-112.5	32.5
337	-0.09691	-107.5	32.5
338	-2	-102.5	32.5
339	0.574031	-97.5	32.5
340	0.176091	-92.5	32.5
341	-2	-87.5	32.5
342	0	-82.5	32.5
343	-2	-7.5	32.5
344	-2	-2.5	32.5
345	-2	2.5	32.5
346	-2	7.5	32.5
347	-2	12.5	32.5
348	-2	22.5	32.5
349	-2	37.5	32.5
350	-2	42.5	32.5
351	-2	47.5	32.5
352	-2	52.5	32.5
353	-2	57.5	32.5
354	-2	62.5	32.5
355	-2	67.5	32.5
356	-0.221849	72.5	32.5
357	-0.30103	77.5	32.5
358	-2	82.5	32.5
359	-2	87.5	32.5
360	-2	92.5	32.5
361	-2	97.5	32.5
362	-2	102.5	32.5
363	-2	107.5	32.5
364	-2	112.5	32.5
365	-2	117.5	32.5
366	-2	-112.5	27.5
367	-2	-107.5	27.5
368	-2	-102.5	27.5
369	1.07918	-97.5	27.5
370	0.522879	-82.5	27.5
371	-2	-12.5	27.5
372	-2	-7.5	27.5
373	-2	-2.5	27.5
374	-2	2.5	27.5
375	-2	7.5	27.5
376	-2	12.5	27.5
377	-2	17.5	27.5
378	-2	22.5	27.5
379	-2	27.5	27.5
380	-2	32.5	27.5
381	-2	37.5	27.5
382	-2	42.5	27.5
383	-2	47.5	27.5
384	-2	52.5	27.5
385	-2	57.5	27.5
386	-2	62.5	27.5
387	-2	67.5	27.5
388	0.335792	72.5	27.5
389	0.0669468	77.5	27.5
390	-0.0669468	82.5	27.5
391	-0.243038	87.5	27.5
392	-0.90309	92.5	27.5
393	-2	97.5	27.5
394	-2	102.5	27.5
395	-2	107.5	27.5
396	-2	112.5	27.5
397	-2	117.5	27.5
398	-2	-102.5	22.5
399	-2	-12.5	22.5
400	-2	-7.5	22.5
401	-2	-2.5	22.5
402	-2	2.5	22.5
403	-2	7.5	22.5
404	-2	12.5	22.5
405	-2	17.5	22.5
406	-2	22.5	22.5
407	-2	27.5	22.5
408	-2	32.5	22.5
409	-2	42.5	22.5
410	-2	47.5	22.5
411	-2	52.5	22.5
412	-2	57.5	22.5
413	0.0669468	72.5	22.5
414	-0.544068	77.5	22.5
415	-0.30103	82.5	22.5
416	-2	87.5	22.5
417	-0.845098	92.5	22.5
418	-2	97.5	22.5
419	-2	102.5	22.5
420	-2	107.5	22.5
421	-2	112.5	22.5
422	-2	-97.5	17.5
423	-2	-92.5	17.5
424	-2	-12.5	17.5
425	-2	-7.5	17.5
426	-2	-2.5	17.5
427	-2	2.5	17.5
428	-2	7.5	17.5
429	-2	12.5	17.5
430	-2	17.5	17.5
431	-2	22.5	17.5
432	-2	27.5	17.5
433	-2	32.5	17.5
434	-2	37.5	17.5
435	-2	42.5	17.5
436	-2	47.5	17.5
437	-2	52.5	17.5
438	0	77.5	17.5
439	-2	82.5	17.5
440	0.09691	97.5	17.5
441	0.477121	102.5	17.5
442	-0.778151	-12.5	12.5
443	-2	-7.5	12.5
444	-2	-2.5	12.5
445	-0.653213	2.5	12.5
446	-2	7.5	12.5
447	-0.845098	12.5	12.5
448	-2	17.5	12.5
449	-2	22.5	12.5
450	-2	27.5	12.5
451	-2	32.5	12.5
452	-0.845098	37.5	12.5
453	-2	42.5	12.5
454	-0.20412	77.5	12.5
455	0.30103	102.5	12.5
456	-0.221849	107.5	12.5
457	-2	-77.5	7.5
458	-2	-72.5	7.5
459	-0.778151	-67.5	7.5
460	-2	-62.5	7.5
461	-0.477121	-7.5	7.5
462	0	-2.5	7.5
463	-0.477121	2.5	7.5
464	-2	7.5	7.5
465	-0.477121	12.5	7.5
466	-2	17.5	7.5
467	-2	22.5	7.5
468	-2	27.5	7.5
469	-2	32.5	7.5
470	0.09691	37.5	7.5
471	-2	42.5	7.5
472	-2	47.5	7.5
473	-0.90309	-77.5	2.5
474	-2	-72.5	2.5
475	-2	-67.5	2.5
476	-2	-62.5	2.5
477	-2	-57.5	2.5
478	-0.845098	-52.5	2.5
479	-2	12.5	2.5
480	-2	17.5	2.5
481	-2	22.5	2.5
482	-2	27.5	2.5
483	-0.243038	32.5	2.5
484	0.210853	37.5	2.5
485	-2	42.5	2.5
486	0.778151	102.5	2.5
487	-0.30103	112.5	2.5
488	-2	117.5	2.5
489	-0.09691	-77.5	-2.5
490	-2	-72.5	-2.5
491	-2	-67.5	-2.5
492	-0.90309	-62.5	-2.5
493	-2	-57.5	-2.5
494	-2	-52.5	-2.5
495	-2	-47.5	-2.5
496	-2	12.5	-2.5
497	-2	17.5	-2.5
498	-2	22.5	-2.5
499	-2	27.5	-2.5
500	0.636822	32.5	-2.5
501	0.199572	37.5	-2.5
502	0.0669468	102.5	-2.5
503	-2	112.5	-2.5
504	-0.477121	-77.5	-7.5
505	-2	-72.5	-7.5
506	-2	-67.5	-7.5
507	-2	-62.5	-7.5
508	-2	-57.5	-7.5
509	-0.845098	-52.5	-7.5
510	-2	-47.5	-7.5
511	-2	-42.5	-7.5
512	-2	-37.5	-7.5
513	-2	17.5	-7.5
514	-2	22.5	-7.5
515	-2	27.5	-7.5
516	-0.0579919	32.5	-7.5
517	-1.04139	37.5	-7.5
518	-0.30103	107.5	-7.5
519	0.30103	112.5	-7.5
520	-0.60206	-72.5	-12.5
521	-2	-67.5	-12.5
522	-2	-62.5	-12.5
523	-2	-57.5	-12.5
524	-0.845098	-52.5	-12.5
525	-2	-47.5	-12.5
526	-2	-42.5	-12.5
527	-2	17.5	-12.5
528	-2	22.5	-12.5
529	-2	27.5	-12.5
530	-0.425969	32.5	-12.5
531	-0.544068	37.5	-12.5
532	-2	132.5	-12.5
533	-2	142.5	-12.5
534	-2	-67.5	-17.5
535	-0.90309	-62.5	-17.5
536	-0.954243	-57.5	-17.5
537	-2	-52.5	-17.5
538	-2	-47.5	-17.5
539	-2	-42.5	-17.5
540	-0.954243	12.5	-17.5
541	-0.653213	17.5	-17.5
542	-0.544068	22.5	-17.5
543	-0.255273	27.5	-17.5
544	0.0791812	32.5	-17.5
545	-0.39794	37.5	-17.5
546	-2	122.5	-17.5
547	-2	127.5	-17.5
548	-2	132.5	-17.5
549	-2	137.5	-17.5
550	-2	142.5	-17.5
551	-2	-67.5	-22.5
552	-2	-62.5	-22.5
553	-2	-57.5	-22.5
554	-2	-52.5	-22.5
555	-2	-47.5	-22.5
556	-2	-42.5	-22.5
557	-1	17.5	-22.5
558	-0.812913	22.5	-22.5
559	-0.522879	27.5	-22.5
560	-0.109144	32.5	-22.5
561	-2	117.5	-22.5
562	-2	122.5	-22.5
563	-2	127.5	-22.5
564	-2	132.5	-22.5
565	-2	137.5	-22.5
566	-2	142.5	-22.5
567	-2	147.5	-22.5
568	-2	-67.5	-27.5
569	-0.845098	-62.5	-27.5
570	-0.778151	-57.5	-27.5
571	-0.367977	-52.5	-27.5
572	-2	17.5	-27.5
573	-0.653213	22.5	-27.5
574	-0.176091	27.5	-27.5
575	0.385351	32.5	-27.5
576	-2	117.5	-27.5
577	-2	122.5	-27.5
578	-2	127.5	-27.5
579	-2	132.5	-27.5
580	-2	137.5	-27.5
581	-2	142.5	-27.5
582	-2	147.5	-27.5
583	-2	152.5	-27.5
584	-2	-67.5	-32.5
585	-2	-62.5	-32.5
586	-2	-57.5	-32.5
587	-2	-52.5	-32.5
588	-0.60206	22.5	-32.5
589	-0.0791812	27.5	-32.5
590	-2	117.5	-32.5
591	-2	122.5	-32.5
592	-2	137.5	-32.5
593	-2	142.5	-32.5
594	-2	147.5	-32.5
595	-2	-72.5	-37.5
596	-0.477121	-67.5	-37.5
597	-0.60206	-62.5	-37.5
598	-2	-57.5	-37.5
599	-2	142.5	-37.5
600	-2	147.5	-37.5
601	0	-72.5	-42.5
602	-2	-67.5	-42.5
603	-2	147.5	-42.5
604	-2	-72.5	-47.5
605	-2	-67.5	-47.5
606	-0.60206	-72.5	-52.5

## Sheet: Figure1c
UniqueID	Study_year_start	Study_year_end	id
cpt_2242	1970	1975	1
lpi_5896	1970	1980	2
lpi_5895	1970	1980	3
lpi_117	1970	1992	4
lpi_5898	1970	1980	5
lpi_5893	1970	1980	6
lpi_5088	1970	1993	7
lpi_527	1970	2000	8
lpi_588	1970	2001	9
lpi_8147	1970	1997	10
lpi_585	1970	2001	11
lpi_583	1970	2001	12
lpi_3488	1970	1993	13
lpi_589	1970	2001	14
lpi_528	1970	2000	15
lpi_5894	1970	1980	16
lpi_5087	1970	1993	17
lpi_14541	1970	1977	18
lpi_627	1970	1991	19
lpi_5086	1970	1993	20
lpi_5090	1970	1993	21
lpi_632	1970	1993	22
lpi_638	1970	2000	23
lpi_119	1970	2000	24
cpt_2223	1970	1999	25
lpi_531	1970	2000	26
lpi_6166	1970	1992	27
lpi_581	1970	2001	28
lpi_530	1970	2000	29
lpi_590	1970	2001	30
lpi_529	1970	2000	31
lpi_522	1970	2000	32
lpi_5085	1970	1993	33
lpi_584	1970	2001	34
lpi_525	1970	2000	35
lpi_533	1970	2000	36
lpi_604	1970	1993	37
lpi_28	1970	1994	38
lpi_639	1970	2000	39
lpi_3421	1970	1993	40
lpi_5897	1970	1978	41
lpi_526	1970	2000	42
cpt_964	1970	1994	43
cpt_1465	1970	1994	44
cpt_1466	1970	1994	45
cpt_1467	1970	1994	46
cpt_1468	1970	1994	47
cpt_1464	1970	1994	48
cpt_1783	1970	1992	49
cpt_1463	1970	1994	50
cpt_2187	1971	1975	51
cpt_1335	1971	2010	52
cpt_1336	1971	2010	53
cpt_990	1972	1973	54
cpt_984	1972	1973	55
cpt_986	1972	1973	56
cpt_1781	1972	1979	57
cpt_997	1972	1973	58
cpt_983	1972	1973	59
cpt_994	1972	1973	60
cpt_987	1972	1973	61
cpt_991	1972	1973	62
lpi_3485	1972	1997	63
lpi_3427	1972	1996	64
cpt_1729	1972	2012	65
cpt_985	1972	1973	66
cpt_999	1972	1973	67
cpt_988	1972	1973	68
cpt_989	1972	1973	69
cpt_993	1972	1973	70
cpt_996	1972	1973	71
cpt_998	1972	1973	72
cpt_992	1972	1973	73
cpt_995	1972	1973	74
lpi_3479	1973	1982	75
cpt_1079	1973	2013	76
lpi_3480	1973	1994	77
lpi_5816	1974	1993	78
lpi_5815	1974	1993	79
cpt_1668	1974	2010	80
cpt_1667	1974	2010	81
lpi_230	1974	2010	82
cpt_1666	1974	2010	83
lpi_229	1974	1995	84
lpi_128	1974	1990	85
lpi_2356	1974	2004	86
cpt_1015	1974	2001	87
cpt_1010	1974	2001	88
cpt_1011	1974	2001	89
cpt_1012	1974	2001	90
cpt_1013	1974	2001	91
cpt_1014	1974	2001	92
cpt_1770	1975	1988	93
lpi_11051	1975	1999	94
lpi_5373	1975	1984	95
cpt_1718	1975	1995	96
cpt_1772	1975	1988	97
lpi_126	1975	2004	98
lpi_127	1975	1989	99
cpt_1939	1975	1983	100
lpi_4914	1975	1998	101
cpt_2089	1975	1995	102
cpt_1975	1975	2007	103
cpt_1931	1975	1994	104
lpi_636	1975	1996	105
cpt_1698	1975	1986	106
cpt_1778	1975	1989	107
lpi_41	1976	1986	108
cpt_978	1976	2001	109
lpi_4916	1976	1997	110
cpt_1077	1976	2001	111
lpi_124	1976	1998	112
lpi_118	1976	1999	113
cpt_1885	1976	2000	114
cpt_2271	1976	1986	115
cpt_1581	1976	2001	116
cpt_1709	1977	1980	117
lpi_5250	1977	1986	118
cpt_1705	1977	1980	119
cpt_2188	1977	1981	120
cpt_1989	1977	1986	121
lpi_5089	1977	1993	122
cpt_1126	1977	2005	123
cpt_1127	1977	2005	124
cpt_1125	1977	2005	125
lpi_2233	1977	1988	126
cpt_1707	1977	1981	127
lpi_123	1977	2008	128
cpt_1046	1977	2005	129
cpt_1708	1977	1982	130
cpt_1044	1977	2005	131
lpi_5249	1977	1986	132
cpt_1045	1977	2005	133
cpt_1814	1977	2004	134
lpi_5248	1977	1986	135
lpi_9864	1977	2007	136
cpt_1043	1977	2005	137
lpi_9888	1977	2007	138
cpt_1990	1977	1986	139
cpt_1706	1977	1982	140
lpi_11048	1978	2007	141
cpt_2178	1978	1990	142
cpt_2177	1978	1990	143
lpi_5814	1978	1993	144
cpt_1712	1978	1984	145
cpt_2320	1978	1981	146
cpt_2319	1978	1981	147
cpt_2321	1978	1981	148
cpt_2040	1979	1990	149
lpi_5817	1979	1989	150
cpt_2059	1979	2005	151
cpt_2235	1980	1985	152
cpt_2230	1980	1985	153
cpt_2233	1980	1985	154
cpt_2232	1980	1985	155
cpt_2231	1980	1985	156
cpt_2234	1980	1985	157
lpi_11281	1980	1983	158
lpi_629	1980	1992	159
lpi_6128	1980	2004	160
cpt_2214	1980	2000	161
cpt_2213	1980	2000	162
cpt_2269	1980	1984	163
cpt_1471	1980	2000	164
cpt_2238	1980	1985	165
cpt_2237	1980	1985	166
lpi_520	1980	2000	167
lpi_11279	1980	1983	168
cpt_2211	1980	2004	169
cpt_2270	1980	1984	170
lpi_524	1980	2000	171
lpi_519	1980	2000	172
cpt_2274	1980	2007	173
cpt_2215	1980	1995	174
lpi_11282	1980	1983	175
lpi_11283	1980	1983	176
lpi_532	1980	2000	177
cpt_1350	1980	1995	178
cpt_1351	1980	1995	179
cpt_1352	1980	1995	180
cpt_1353	1980	1995	181
cpt_1154	1980	2010	182
cpt_2065	1981	1985	183
cpt_1725	1981	1985	184
lpi_4955	1981	1996	185
cpt_1761	1981	1995	186
lpi_10780	1981	2007	187
lpi_10781	1981	2007	188
cpt_2179	1981	1990	189
lpi_11277	1981	1983	190
cpt_1231	1981	2008	191
cpt_1232	1981	2008	192
cpt_1233	1981	2008	193
cpt_1234	1981	2008	194
cpt_1236	1981	2008	195
cpt_1237	1981	2008	196
cpt_1238	1981	2008	197
cpt_1239	1981	2008	198
cpt_1240	1981	2008	199
cpt_1241	1981	2008	200
cpt_1242	1981	2008	201
cpt_1243	1981	2008	202
cpt_1244	1981	2008	203
cpt_1245	1981	2008	204
cpt_1252	1981	2008	205
cpt_1753	1981	1995	206
cpt_1199	1981	2008	207
cpt_1200	1981	2008	208
cpt_1201	1981	2008	209
cpt_1202	1981	2008	210
cpt_1203	1981	2008	211
cpt_1204	1981	2008	212
cpt_1205	1981	2008	213
cpt_1206	1981	2008	214
cpt_1207	1981	2008	215
cpt_1208	1981	2008	216
cpt_1209	1981	2008	217
cpt_1210	1981	2008	218
cpt_1211	1981	2008	219
cpt_1212	1981	2008	220
cpt_1213	1981	2008	221
cpt_1214	1981	2008	222
cpt_1215	1981	2008	223
cpt_1216	1981	2008	224
cpt_1217	1981	2008	225
cpt_1218	1981	2008	226
cpt_1219	1981	2008	227
cpt_1220	1981	2008	228
cpt_1221	1981	2008	229
cpt_1222	1981	2008	230
cpt_1223	1981	2008	231
cpt_1224	1981	2008	232
cpt_1225	1981	2008	233
cpt_1226	1981	2008	234
cpt_1227	1981	2008	235
cpt_1228	1981	2008	236
cpt_1229	1981	2008	237
cpt_1230	1981	2008	238
cpt_1942	1982	1985	239
cpt_1941	1982	1985	240
cpt_1675	1982	2011	241
cpt_1711	1982	1986	242
lpi_4626	1982	1995	243
lpi_4633	1982	1994	244
cpt_1730	1982	1996	245
lpi_3478	1982	1993	246
cpt_1676	1982	2011	247
lpi_631	1982	1998	248
cpt_1677	1982	2011	249
cpt_1923	1982	2007	250
cpt_1710	1982	1985	251
cpt_1674	1982	1984	252
cpt_1940	1983	1998	253
cpt_1970	1983	1997	254
cpt_1967	1983	1997	255
cpt_2264	1983	2002	256
cpt_2258	1983	2000	257
cpt_1971	1983	1997	258
cpt_1968	1983	1997	259
cpt_1763	1983	1995	260
cpt_2265	1983	2002	261
cpt_2262	1983	2002	262
cpt_1974	1983	1993	263
cpt_2204	1983	2002	264
cpt_1803	1983	2006	265
cpt_1580	1983	2010	266
cpt_979	1983	2010	267
cpt_1157	1983	2010	268
cpt_1713	1984	1987	269
cpt_1714	1984	1987	270
lpi_42	1984	1997	271
lpi_11483	1984	2003	272
cpt_1760	1984	1995	273
cpt_1892	1984	1989	274
cpt_2314	1984	1993	275
cpt_2026	1985	2000	276
cpt_2029	1985	2000	277
cpt_2028	1985	2000	278
cpt_1972	1985	1997	279
lpi_13287	1985	2008	280
cpt_1969	1985	1997	281
cpt_1789	1985	2011	282
cpt_1759	1985	1995	283
lpi_228	1985	1990	284
lpi_637	1985	1990	285
cpt_1716	1985	2005	286
cpt_1260	1985	2004	287
cpt_2313	1985	2006	288
lpi_11298	1985	2007	289
cpt_1000	1985	2015	290
cpt_1432	1985	1994	291
cpt_1979	1985	1991	292
cpt_1155	1985	2010	293
cpt_1787	1985	1997	294
cpt_1894	1986	1992	295
cpt_1895	1986	1992	296
cpt_1898	1986	1992	297
cpt_2066	1986	1990	298
lpi_3412	1986	1995	299
lpi_3420	1986	1995	300
cpt_1899	1986	1992	301
lpi_18306	1986	2009	302
cpt_1726	1986	1990	303
lpi_3419	1986	1995	304
lpi_3489	1986	1995	305
cpt_1141	1986	2000	306
cpt_1146	1986	2000	307
lpi_3416	1986	1995	308
lpi_3492	1986	1995	309
lpi_3484	1986	1995	310
cpt_1142	1986	2000	311
lpi_3413	1986	1995	312
lpi_3487	1986	1995	313
cpt_1144	1986	2000	314
lpi_6189	1986	1998	315
cpt_2306	1986	2000	316
lpi_3486	1986	1995	317
lpi_3417	1986	1995	318
lpi_3493	1986	1995	319
cpt_1720	1986	1998	320
cpt_2197	1986	1993	321
cpt_2195	1986	1993	322
cpt_1145	1986	2000	323
cpt_2194	1986	1993	324
cpt_1143	1986	2000	325
lpi_3490	1986	1995	326
lpi_3415	1986	1995	327
lpi_3414	1986	1995	328
lpi_3491	1986	1995	329
cpt_2196	1986	1993	330
cpt_1897	1986	1992	331
lpi_3494	1986	1995	332
cpt_2207	1986	1992	333
cpt_1669	1986	1996	334
cpt_1670	1986	1996	335
lpi_22828	1987	1990	336
cpt_2024	1987	1992	337
cpt_1697	1987	1991	338
lpi_22753	1987	1990	339
lpi_22847	1987	1990	340
lpi_22819	1987	1990	341
lpi_10685	1987	2003	342
lpi_4363	1987	1994	343
cpt_2022	1987	1996	344
lpi_4840	1987	2005	345
cpt_1422	1987	2004	346
cpt_1810	1987	1995	347
lpi_4842	1987	2005	348
lpi_22756	1987	1990	349
lpi_22822	1987	1990	350
lpi_22841	1987	1990	351
lpi_22852	1987	1990	352
lpi_22758	1987	1990	353
lpi_22824	1987	1990	354
lpi_22843	1987	1990	355
lpi_22757	1987	1990	356
lpi_22823	1987	1990	357
lpi_22842	1987	1990	358
lpi_22838	1987	1990	359
lpi_22849	1987	1990	360
lpi_22846	1987	1990	361
lpi_22844	1987	1990	362
lpi_22855	1987	1990	363
lpi_22763	1987	1990	364
lpi_22829	1987	1990	365
lpi_22848	1987	1990	366
lpi_22859	1987	1990	367
lpi_22760	1987	1990	368
lpi_22826	1987	1990	369
lpi_22845	1987	1990	370
lpi_22839	1987	1990	371
lpi_22762	1987	1990	372
lpi_22858	1987	1990	373
lpi_22840	1987	1990	374
lpi_4839	1987	2005	375
lpi_22825	1987	1990	376
lpi_10782	1987	2005	377
lpi_22853	1987	1990	378
lpi_4594	1987	2000	379
lpi_22754	1987	1990	380
lpi_22820	1987	1990	381
lpi_22856	1987	1990	382
cpt_1976	1987	1996	383
lpi_22854	1987	1990	384
lpi_4838	1987	2005	385
lpi_22755	1987	1990	386
lpi_22761	1987	1990	387
lpi_22850	1987	1990	388
lpi_4837	1987	2005	389
cpt_1695	1987	1990	390
lpi_22759	1987	1990	391
cpt_1806	1987	2005	392
lpi_22827	1987	1990	393
cpt_1951	1987	2012	394
lpi_22851	1987	1990	395
lpi_22857	1987	1990	396
lpi_4963	1987	2001	397
lpi_3418	1987	1995	398
lpi_22821	1987	1990	399
cpt_1150	1987	2010	400
cpt_1409	1988	1997	401
cpt_2092	1988	1997	402
cpt_1680	1988	2000	403
cpt_1859	1988	2001	404
cpt_1678	1988	2000	405
cpt_2229	1988	1999	406
cpt_1679	1988	2000	407
cpt_1843	1988	2001	408
cpt_1820	1988	2001	409
cpt_1821	1988	2001	410
cpt_1822	1988	2001	411
cpt_1824	1988	2001	412
cpt_1826	1988	2001	413
cpt_1828	1988	2001	414
cpt_1830	1988	2001	415
cpt_1831	1988	2001	416
cpt_1833	1988	2001	417
cpt_1836	1988	2001	418
cpt_1838	1988	2001	419
cpt_1858	1988	2001	420
lpi_18761	1988	2013	421
cpt_1837	1988	2001	422
cpt_1823	1988	2001	423
lpi_18771	1988	2013	424
cpt_1848	1988	2001	425
cpt_1845	1988	2001	426
cpt_1846	1988	2001	427
cpt_1839	1988	2001	428
cpt_1844	1988	2001	429
cpt_1827	1988	2001	430
cpt_1835	1988	2001	431
cpt_1855	1988	2001	432
lpi_8103	1988	2007	433
cpt_1829	1988	2001	434
cpt_1853	1988	2001	435
cpt_1735	1988	1995	436
cpt_1857	1988	2001	437
cpt_1834	1988	2001	438
cpt_1847	1988	2001	439
cpt_1832	1988	2001	440
cpt_1867	1988	2001	441
cpt_1854	1988	2001	442
cpt_1825	1988	2001	443
cpt_1840	1988	2001	444
cpt_1842	1988	2001	445
cpt_1849	1988	2001	446
cpt_1850	1988	2001	447
cpt_1874	1988	2001	448
cpt_1841	1988	2001	449
cpt_1851	1988	2001	450
cpt_1852	1988	2001	451
cpt_1856	1988	2001	452
cpt_1866	1988	2001	453
cpt_977	1988	2006	454
cpt_1873	1988	2001	455
cpt_968	1988	1991	456
cpt_1869	1988	2001	457
cpt_2180	1988	1997	458
cpt_1860	1988	2001	459
cpt_1868	1988	2001	460
cpt_1870	1988	2001	461
cpt_1872	1988	2001	462
cpt_1875	1988	2001	463
cpt_1876	1988	2001	464
cpt_1879	1988	2001	465
lpi_14539	1989	1993	466
cpt_1681	1989	1990	467
lpi_43	1989	1997	468
lpi_10732	1989	1994	469
cpt_1745	1989	2003	470
lpi_11491	1989	2000	471
cpt_1081	1989	2010	472
lpi_11490	1989	2000	473
lpi_11486	1989	2000	474
cpt_1771	1989	2005	475
cpt_1645	1989	1997	476
cpt_1966	1989	1997	477
lpi_10733	1989	1994	478
cpt_2057	1989	1993	479
cpt_1018	1989	1993	480
lpi_10778	1989	2005	481
cpt_1646	1989	1997	482
cpt_967	1989	1995	483
cpt_1682	1989	1990	484
cpt_1410	1989	1997	485
cpt_1683	1989	1990	486
cpt_1804	1989	1996	487
cpt_1158	1989	2010	488
cpt_2044	1990	1994	489
cpt_1696	1990	1991	490
lpi_5813	1990	1994	491
cpt_1750	1990	1992	492
lpi_509	1990	2001	493
lpi_507	1990	2001	494
cpt_2005	1990	2014	495
lpi_5901	1990	1994	496
cpt_1056	1990	1994	497
cpt_2205	1990	2003	498
lpi_511	1990	2001	499
lpi_10705	1990	2000	500
cpt_2049	1990	1994	501
lpi_3482	1990	1996	502
cpt_2051	1990	1991	503
cpt_1973	1990	1997	504
lpi_508	1990	2001	505
cpt_2027	1990	2000	506
lpi_5902	1990	1994	507
cpt_2050	1990	1994	508
cpt_2074	1990	2013	509
cpt_1796	1990	2005	510
cpt_2212	1990	2006	511
cpt_2056	1990	1994	512
cpt_2045	1990	1993	513
cpt_2324	1990	1993	514
cpt_2046	1990	1994	515
cpt_2048	1990	1993	516
cpt_2278	1990	2002	517
cpt_2047	1990	1994	518
lpi_5899	1990	1994	519
cpt_1960	1990	2012	520
cpt_1961	1990	2010	521
cpt_2241	1991	2000	522
cpt_1802	1991	1996	523
lpi_633	1991	1999	524
lpi_518	1991	1999	525
cpt_1664	1991	2005	526
cpt_1094	1991	2005	527
cpt_1038	1991	2003	528
cpt_1663	1991	2005	529
lpi_22721	1991	2012	530
cpt_1665	1991	2005	531
cpt_1660	1991	2005	532
lpi_635	1991	1999	533
cpt_1775	1991	2008	534
lpi_515	1991	1999	535
cpt_1661	1991	2005	536
cpt_1662	1991	2005	537
cpt_1779	1991	2002	538
lpi_506	1991	2001	539
cpt_2052	1991	1994	540
lpi_3481	1991	1996	541
cpt_2067	1991	1995	542
cpt_1040	1991	2003	543
cpt_1727	1991	1995	544
cpt_1944	1991	2010	545
cpt_2043	1991	2000	546
cpt_2053	1992	1994	547
cpt_2055	1992	1993	548
cpt_2209	1992	2006	549
lpi_6188	1992	2001	550
cpt_1945	1992	2004	551
cpt_2203	1992	2013	552
lpi_510	1992	2001	553
cpt_2210	1992	2006	554
cpt_1948	1992	2001	555
cpt_1947	1992	2001	556
cpt_1881	1992	2004	557
cpt_1946	1992	2001	558
cpt_2279	1992	2002	559
cpt_971	1992	1995	560
cpt_1687	1993	2000	561
cpt_1685	1993	1999	562
cpt_2095	1993	1999	563
cpt_1686	1993	2000	564
cpt_1955	1993	2010	565
cpt_2224	1993	1999	566
lpi_10776	1993	2003	567
cpt_1736	1993	2005	568
cpt_1724	1993	2004	569
lpi_2357	1993	2001	570
cpt_1074	1993	2013	571
cpt_1072	1993	2013	572
cpt_1954	1993	2010	573
cpt_1956	1993	1997	574
cpt_1075	1993	2010	575
cpt_1083	1993	2008	576
cpt_2075	1993	2006	577
lpi_12685	1993	2004	578
cpt_1098	1993	2012	579
lpi_13245	1993	1997	580
cpt_2277	1993	2002	581
cpt_1087	1993	2003	582
lpi_13244	1993	1997	583
cpt_1337	1993	1994	584
cpt_1628	1993	2006	585
cpt_1286	1993	1999	586
cpt_1602	1993	1994	587
cpt_1431	1994	1995	588
cpt_1684	1994	1999	589
cpt_2081	1994	2002	590
cpt_1805	1994	2000	591
cpt_1883	1994	2002	592
cpt_1041	1994	2002	593
cpt_1358	1994	2005	594
cpt_2312	1995	2009	595
cpt_1732	1995	2009	596
cpt_1731	1995	2009	597
cpt_1777	1995	1998	598
cpt_966	1995	2004	599
lpi_10755	1995	2000	600
cpt_1776	1995	1996	601
cpt_1470	1995	2004	602
cpt_1042	1995	2002	603
cpt_1084	1995	2010	604
lpi_11050	1995	2001	605
cpt_1078	1995	2011	606
cpt_1817	1995	2010	607
lpi_11479	1995	2005	608
cpt_1737	1995	2005	609
cpt_1755	1995	2001	610
cpt_2257	1995	2005	611
cpt_1738	1995	2012	612
cpt_1739	1995	2011	613
lpi_8032	1995	2008	614
cpt_1952	1995	2012	615
cpt_2064	1995	2005	616
cpt_2208	1995	2006	617
cpt_1953	1995	2012	618
lpi_8221	1995	2009	619
cpt_1756	1995	2001	620
cpt_2058	1995	2005	621
lpi_17833	1995	1998	622
cpt_1722	1995	2008	623
lpi_12912	1996	1997	624
cpt_1101	1996	2002	625
cpt_2068	1996	2002	626
cpt_1728	1996	2002	627
cpt_1058	1996	2015	628
cpt_1992	1996	2008	629
cpt_1764	1996	2011	630
cpt_1689	1996	2004	631
cpt_1741	1996	2003	632
cpt_1998	1996	2008	633
cpt_1059	1996	2015	634
cpt_1993	1996	2008	635
cpt_1978	1996	2002	636
cpt_1996	1996	2008	637
cpt_1063	1996	2015	638
cpt_1997	1996	2008	639
cpt_1991	1996	2008	640
cpt_1999	1996	2008	641
cpt_1061	1996	2015	642
cpt_965	1996	2000	643
cpt_1062	1996	2015	644
cpt_1064	1996	2015	645
cpt_1995	1996	2008	646
cpt_1057	1996	2001	647
cpt_1994	1996	2008	648
cpt_1019	1996	2003	649
cpt_1811	1996	2001	650
cpt_1060	1996	2015	651
cpt_1095	1996	2002	652
cpt_2216	1996	2002	653
cpt_2268	1996	2004	654
cpt_1172	1996	2001	655
cpt_2025	1996	2000	656
cpt_2062	1996	2005	657
lpi_12914	1996	1997	658
cpt_1916	1996	2005	659
cpt_1917	1996	2005	660
cpt_1918	1996	2005	661
cpt_1919	1996	2005	662
cpt_1723	1996	2008	663
cpt_1765	1996	2011	664
cpt_1880	1996	2001	665
cpt_1914	1996	2005	666
cpt_1980	1996	2007	667
cpt_2069	1996	2001	668
cpt_2310	1996	2011	669
lpi_232	1997	1998	670
cpt_2085	1997	2002	671
cpt_2078	1997	2010	672
cpt_2086	1997	2002	673
lpi_10493	1997	2001	674
cpt_2087	1997	2007	675
lpi_11292	1997	2001	676
cpt_2184	1997	2006	677
cpt_1080	1997	2009	678
cpt_2041	1997	2004	679
cpt_10	1997	2003	680
lpi_11485	1997	2003	681
cpt_1920	1997	2010	682
cpt_2001	1997	2005	683
cpt_2073	1997	2013	684
lpi_11294	1997	2001	685
cpt_1102	1997	2007	686
cpt_1701	1997	2008	687
cpt_2202	1997	1998	688
cpt_2221	1997	2006	689
cpt_1359	1997	2012	690
cpt_2192	1997	2015	691
lpi_11018	1998	2010	692
cpt_1928	1998	2000	693
lpi_22764	1998	2001	694
cpt_1929	1998	2000	695
cpt_1748	1998	2006	696
lpi_11758	1998	2012	697
lpi_597	1998	1999	698
cpt_1747	1998	2006	699
cpt_2225	1998	2009	700
lpi_125	1998	2002	701
cpt_1328	1998	2002	702
lpi_595	1998	1999	703
lpi_11761	1998	2012	704
cpt_2227	1998	2009	705
lpi_11776	1998	2012	706
lpi_11015	1998	2010	707
lpi_11014	1998	2010	708
lpi_11024	1998	2010	709
lpi_11011	1998	2010	710
cpt_2273	1998	2002	711
lpi_11017	1998	2010	712
lpi_11019	1998	2010	713
lpi_11012	1998	2010	714
lpi_11756	1998	2012	715
cpt_1957	1998	2002	716
lpi_11022	1998	2010	717
cpt_1076	1998	2009	718
lpi_11010	1998	2010	719
cpt_1091	1998	2010	720
lpi_11009	1998	2010	721
lpi_11008	1998	2010	722
lpi_11023	1998	2010	723
lpi_11775	1998	2012	724
cpt_2072	1998	2012	725
cpt_1129	1998	2003	726
lpi_11020	1998	2010	727
lpi_2364	1998	2002	728
lpi_11760	1998	2012	729
lpi_11016	1998	2010	730
cpt_1746	1998	2003	731
lpi_11772	1998	2012	732
lpi_11021	1998	2010	733
cpt_1330	1998	2002	734
cpt_1017	1998	2011	735
cpt_975	1998	2015	736
cpt_1329	1998	2002	737
cpt_970	1998	2006	738
cpt_1693	1998	2013	739
lpi_8485	1998	2001	740
cpt_1090	1998	2013	741
cpt_1762	1998	2006	742
cpt_1103	1998	2009	743
cpt_2193	1998	2015	744
cpt_1160	1998	2010	745
cpt_2036	1999	2003	746
lpi_4726	1999	2006	747
cpt_1816	1999	2006	748
cpt_1020	1999	2002	749
cpt_976	1999	2015	750
cpt_1124	1999	2006	751
cpt_1815	1999	2006	752
cpt_2034	1999	2008	753
cpt_1800	1999	2009	754
cpt_1798	1999	2009	755
cpt_1801	1999	2009	756
cpt_1089	1999	2010	757
lpi_12736	1999	2003	758
cpt_2190	1999	2014	759
cpt_2061	1999	2005	760
cpt_2248	2000	2002	761
cpt_2250	2000	2006	762
lpi_17837	2000	2004	763
lpi_22722	2000	2003	764
cpt_2251	2000	2002	765
cpt_2245	2000	2002	766
lpi_6146	2000	2006	767
lpi_18002	2000	2001	768
cpt_2246	2000	2006	769
cpt_2253	2000	2006	770
cpt_2079	2000	2010	771
cpt_2017	2000	2012	772
cpt_2018	2000	2012	773
cpt_2015	2000	2012	774
cpt_2014	2000	2012	775
cpt_2016	2000	2012	776
cpt_1891	2000	2015	777
cpt_2011	2000	2012	778
cpt_1659	2000	2014	779
cpt_1658	2000	2014	780
cpt_2012	2000	2012	781
cpt_1657	2000	2014	782
cpt_1619	2000	2010	783
cpt_2007	2000	2012	784
cpt_2020	2000	2012	785
cpt_2013	2000	2012	786
cpt_1656	2000	2014	787
cpt_1655	2000	2014	788
cpt_2008	2000	2012	789
cpt_2010	2000	2012	790
cpt_1654	2000	2014	791
cpt_1653	2000	2014	792
cpt_2019	2000	2012	793
cpt_1652	2000	2014	794
cpt_1651	2000	2014	795
cpt_2009	2000	2012	796
lpi_22723	2000	2004	797
cpt_2021	2000	2012	798
lpi_22725	2000	2004	799
cpt_2006	2000	2014	800
cpt_1743	2000	2003	801
lpi_11275	2000	2007	802
cpt_1085	2000	2011	803
cpt_1082	2000	2010	804
cpt_2035	2000	2009	805
cpt_2247	2000	2006	806
lpi_6147	2000	2006	807
cpt_2249	2000	2006	808
lpi_6148	2000	2006	809
cpt_2080	2000	2010	810
cpt_1625	2000	2004	811
cpt_1113	2000	2009	812
cpt_1419	2000	2008	813
cpt_2252	2000	2006	814
cpt_2060	2000	2005	815
lpi_11284	2000	2005	816
cpt_1620	2000	2010	817
lpi_4894	2001	2002	818
lpi_12737	2001	2003	819
cpt_1445	2001	2002	820
lpi_3505	2001	2005	821
lpi_3504	2001	2005	822
cpt_2302	2001	2012	823
cpt_1088	2001	2005	824
cpt_1427	2001	2008	825
cpt_2304	2001	2012	826
cpt_2301	2001	2012	827
cpt_2303	2001	2012	828
cpt_2300	2001	2012	829
lpi_2358	2001	2004	830
cpt_1426	2001	2008	831
lpi_11276	2001	2005	832
lpi_10684	2001	2006	833
cpt_1093	2001	2009	834
lpi_11278	2001	2005	835
lpi_22724	2001	2003	836
cpt_2260	2001	2011	837
cpt_2093	2002	2003	838
cpt_1123	2002	2013	839
cpt_1117	2002	2013	840
lpi_2360	2002	2004	841
cpt_1086	2002	2014	842
cpt_1096	2002	2013	843
cpt_2254	2002	2006	844
cpt_1049	2002	2007	845
cpt_1283	2002	2010	846
cpt_1106	2002	2009	847
cpt_1795	2002	2006	848
cpt_1603	2002	2004	849
cpt_1050	2002	2007	850
cpt_1757	2002	2007	851
cpt_1108	2002	2012	852
cpt_2255	2002	2006	853
cpt_1120	2002	2015	854
cpt_1104	2002	2009	855
cpt_1812	2002	2005	856
cpt_1281	2002	2010	857
cpt_1111	2002	2012	858
cpt_2228	2002	2013	859
cpt_1981	2002	2007	860
cpt_2275	2002	2012	861
cpt_1274	2002	2010	862
lpi_10691	2002	2010	863
lpi_10690	2002	2010	864
cpt_1275	2002	2010	865
cpt_2243	2002	2012	866
cpt_1118	2002	2011	867
cpt_2076	2002	2012	868
cpt_1594	2002	2003	869
cpt_1595	2002	2003	870
cpt_1599	2002	2003	871
cpt_1704	2002	2015	872
cpt_1331	2002	2003	873
cpt_1332	2002	2003	874
cpt_1333	2002	2003	875
cpt_1598	2002	2003	876
cpt_1601	2002	2003	877
cpt_1744	2003	2004	878
cpt_1933	2003	2007	879
lpi_18295	2003	2004	880
cpt_1934	2003	2007	881
lpi_13479	2003	2010	882
cpt_1700	2003	2011	883
cpt_1073	2003	2010	884
cpt_1099	2003	2012	885
cpt_1983	2003	2007	886
cpt_1937	2003	2007	887
cpt_1935	2003	2007	888
cpt_1936	2003	2007	889
cpt_1782	2003	2014	890
cpt_1932	2003	2007	891
cpt_1115	2003	2010	892
cpt_1116	2003	2012	893
cpt_1109	2003	2012	894
cpt_1982	2003	2007	895
cpt_2217	2003	2012	896
cpt_2267	2003	2013	897
cpt_1691	2003	2005	898
cpt_1717	2003	2012	899
cpt_1930	2003	2010	900
cpt_2311	2003	2010	901
lpi_10079	2004	2007	902
lpi_10555	2004	2009	903
cpt_1112	2004	2010	904
lpi_19795	2004	2006	905
cpt_2272	2004	2009	906
cpt_1100	2004	2011	907
cpt_1428	2004	2008	908
cpt_2090	2004	2008	909
cpt_1424	2004	2008	910
cpt_1425	2004	2008	911
cpt_2091	2004	2008	912
cpt_1001	2004	2015	913
lpi_10683	2004	2006	914
cpt_1107	2004	2012	915
cpt_1278	2004	2011	916
lpi_10080	2004	2007	917
lpi_8200	2004	2007	918
cpt_1280	2004	2011	919
cpt_1279	2004	2011	920
lpi_10520	2004	2006	921
cpt_2107	2005	2012	922
lpi_18678	2005	2014	923
cpt_2113	2005	2012	924
cpt_2168	2005	2012	925
cpt_2153	2005	2012	926
lpi_18495	2005	2014	927
cpt_2142	2005	2012	928
cpt_2135	2005	2012	929
cpt_2115	2005	2012	930
cpt_2176	2005	2012	931
cpt_2167	2005	2012	932
cpt_1807	2005	2013	933
cpt_2285	2005	2010	934
cpt_2116	2005	2012	935
cpt_2121	2005	2012	936
cpt_1964	2005	2013	937
cpt_2292	2005	2010	938
cpt_1485	2005	2012	939
cpt_1766	2005	2012	940
cpt_2286	2005	2010	941
cpt_2290	2005	2010	942
cpt_2154	2005	2012	943
cpt_2161	2005	2012	944
cpt_2149	2005	2012	945
cpt_2172	2005	2012	946
cpt_2280	2005	2010	947
cpt_2281	2005	2010	948
cpt_2105	2005	2012	949
cpt_2159	2005	2012	950
cpt_2160	2005	2012	951
cpt_2118	2005	2012	952
cpt_2119	2005	2012	953
cpt_1121	2005	2008	954
cpt_2288	2005	2010	955
cpt_2164	2005	2012	956
cpt_2125	2005	2012	957
cpt_1529	2005	2012	958
cpt_2143	2005	2012	959
cpt_2134	2005	2012	960
cpt_2152	2005	2012	961
cpt_2151	2005	2012	962
cpt_2166	2005	2012	963
cpt_2282	2005	2010	964
cpt_2284	2005	2010	965
cpt_2287	2005	2010	966
cpt_2133	2005	2012	967
cpt_2150	2005	2012	968
lpi_18681	2005	2014	969
cpt_2169	2005	2012	970
cpt_2140	2005	2012	971
cpt_2097	2005	2012	972
cpt_2128	2005	2012	973
cpt_2289	2005	2010	974
cpt_2098	2005	2012	975
cpt_2174	2005	2012	976
cpt_2147	2005	2012	977
cpt_1517	2005	2012	978
cpt_2099	2005	2012	979
cpt_2141	2005	2012	980
cpt_2108	2005	2012	981
cpt_2145	2005	2012	982
cpt_2101	2005	2012	983
cpt_1703	2005	2015	984
cpt_2173	2005	2012	985
cpt_2138	2005	2012	986
cpt_2130	2005	2012	987
cpt_2283	2005	2010	988
cpt_2156	2005	2012	989
cpt_2114	2005	2012	990
cpt_2127	2005	2012	991
cpt_2171	2005	2012	992
cpt_1818	2005	2006	993
cpt_2136	2005	2012	994
cpt_2109	2005	2012	995
cpt_2106	2005	2012	996
cpt_2175	2005	2012	997
cpt_2132	2005	2012	998
cpt_2146	2005	2012	999
cpt_2163	2005	2012	1000
cpt_2293	2005	2010	1001
cpt_2296	2005	2010	1002
cpt_2139	2005	2012	1003
cpt_2129	2005	2012	1004
cpt_2100	2005	2012	1005
cpt_2131	2005	2012	1006
cpt_2148	2005	2012	1007
cpt_2111	2005	2012	1008
cpt_2122	2005	2012	1009
cpt_2126	2005	2012	1010
cpt_2102	2005	2012	1011
cpt_1092	2005	2012	1012
cpt_2294	2005	2010	1013
cpt_2124	2005	2012	1014
cpt_2155	2005	2012	1015
cpt_2157	2005	2012	1016
cpt_2112	2005	2012	1017
cpt_2165	2005	2012	1018
cpt_2295	2005	2010	1019
cpt_2144	2005	2012	1020
cpt_2123	2005	2012	1021
cpt_2170	2005	2012	1022
cpt_2117	2005	2012	1023
cpt_2162	2005	2012	1024
cpt_2291	2005	2010	1025
cpt_2120	2005	2012	1026
cpt_2104	2005	2012	1027
cpt_2158	2005	2012	1028
cpt_2110	2005	2012	1029
cpt_2103	2005	2012	1030
cpt_1604	2005	2007	1031
cpt_1626	2005	2008	1032
cpt_1532	2005	2012	1033
cpt_2137	2005	2012	1034
cpt_2297	2005	2010	1035
lpi_18500	2005	2006	1036
cpt_1531	2005	2012	1037
lpi_18483	2005	2007	1038
cpt_1642	2005	2006	1039
cpt_1643	2005	2006	1040
cpt_1644	2005	2006	1041
cpt_1574	2005	2012	1042
cpt_1575	2005	2012	1043
cpt_1105	2006	2014	1044
cpt_1984	2006	2012	1045
lpi_11033	2006	2010	1046
cpt_1110	2006	2012	1047
lpi_11039	2006	2010	1048
lpi_11040	2006	2010	1049
lpi_11026	2006	2010	1050
lpi_11031	2006	2010	1051
lpi_11046	2006	2010	1052
cpt_1985	2006	2012	1053
lpi_11036	2006	2010	1054
cpt_1797	2006	2011	1055
cpt_2199	2006	2008	1056
lpi_11038	2006	2010	1057
cpt_2244	2006	2014	1058
lpi_11041	2006	2010	1059
lpi_11035	2006	2010	1060
lpi_11030	2006	2010	1061
cpt_1423	2006	2008	1062
lpi_11028	2006	2010	1063
lpi_11043	2006	2010	1064
cpt_2198	2006	2008	1065
lpi_11037	2006	2010	1066
cpt_1813	2006	2009	1067
lpi_11044	2006	2010	1068
lpi_11042	2006	2010	1069
lpi_18251	2006	2007	1070
cpt_2201	2006	2008	1071
cpt_2200	2006	2008	1072
cpt_1153	2006	2010	1073
cpt_1925	2007	2009	1074
cpt_1927	2007	2009	1075
cpt_1926	2007	2009	1076
lpi_11512	2007	2011	1077
lpi_11516	2007	2011	1078
lpi_11514	2007	2011	1079
cpt_1749	2007	2015	1080
lpi_18028	2007	2012	1081
lpi_11513	2007	2011	1082
lpi_11047	2007	2011	1083
cpt_1924	2007	2009	1084
lpi_18027	2007	2012	1085
lpi_11518	2007	2011	1086
cpt_1097	2007	2012	1087
lpi_11515	2007	2011	1088
cpt_2226	2007	2009	1089
lpi_11495	2007	2011	1090
cpt_1152	2007	2010	1091
cpt_1068	2008	2012	1092
cpt_1114	2008	2012	1093
lpi_22720	2008	2013	1094
lpi_11517	2008	2011	1095
cpt_969	2008	2013	1096
lpi_18880	2008	2012	1097
cpt_2189	2009	2014	1098
cpt_1774	2009	2011	1099
lpi_11519	2009	2011	1100
cpt_1627	2009	2012	1101
cpt_1911	2009	2013	1102
cpt_1907	2009	2013	1103
cpt_1908	2009	2013	1104
cpt_1909	2009	2013	1105
cpt_1912	2009	2013	1106
lpi_10697	2009	2010	1107
cpt_1910	2009	2013	1108
cpt_1905	2009	2013	1109
cpt_1906	2009	2013	1110
cpt_1904	2009	2013	1111
cpt_1122	2009	2012	1112
lpi_25558	2009	2013	1113
cpt_1688	2009	2013	1114
cpt_1119	2009	2013	1115
cpt_1276	2009	2014	1116
lpi_18772	2010	2011	1117
cpt_2219	2010	2014	1118
lpi_19696	2011	2014	1119
lpi_19692	2012	2014	1120
lpi_21779	2013	2014	1121
lpi_18597	2013	2014	1122
lpi_19712	2013	2014	1123

## Sheet: Figure2
No source data

## Sheet: Figure3
Friendly	n	rvi	coef	lci_50	uci_50	lci_80	uci_80	lci_90	uci_90	lci_95	uci_95	lci_99	uci_99
Population area	30000	1	0.336526	0.284124	0.391087	0.236987	0.440739	0.208648	0.469942	0.183718	0.497218	0.155677	0.529214
Human development	5800	0.193333	0.0018319	-0.0878997	0.0942659	-0.174091	0.17844	-0.237798	0.22929	-0.290943	0.276422	-0.351539	0.32909
Change in human development	29993	0.999767	-0.446644	-0.521963	-0.374457	-0.593429	-0.310795	-0.638098	-0.27228	-0.677873	-0.2377	-0.723141	-0.20126
War present	7480	0.249333	-0.109985	-0.21662	-0.00769596	-0.316392	0.0827329	-0.383445	0.139708	-0.444584	0.187848	-0.518884	0.241087
Reproductive output	9032	0.301067	-0.15281	-0.250011	-0.0560111	-0.34259	0.0242583	-0.403714	0.076211	-0.458834	0.126408	-0.521155	0.183473
Maximum longevity	6609	0.2203	0.0943322	0.0150664	0.173066	-0.0595872	0.249882	-0.107766	0.296051	-0.144953	0.335564	-0.202745	0.386795
Ecological niche breadth	7059	0.2353	-0.102078	-0.182888	-0.0238881	-0.260317	0.048167	-0.30822	0.0928293	-0.350173	0.129036	-0.399444	0.170688
Climatic niche breadth	6045	0.2015	0.0703491	-0.00975591	0.1545	-0.0855094	0.230678	-0.134162	0.271999	-0.176463	0.305451	-0.221703	0.350108
Change in extreme heat * Change in drought	4047	0.14259	0.082831	0.0372576	0.129567	-0.00355556	0.173292	-0.029157	0.198773	-0.049455	0.221627	-0.0728353	0.246876
Change in extreme heat * Climatic niche breadth	1186	0.196195	-0.116195	-0.211109	-0.0273519	-0.299136	0.0548194	-0.353525	0.106153	-0.420693	0.146455	-0.498055	0.212347
Change in extreme heat * Body mass	5573	0.185767	-0.110254	-0.162037	-0.054331	-0.209669	-0.0053852	-0.239716	0.022497	-0.264157	0.047209	-0.293367	0.0760945
Change in extreme heat	30000	1	-0.0262078	-0.113556	0.0613056	-0.199719	0.137201	-0.252594	0.18469	-0.298944	0.222978	-0.354958	0.271225
Change in extreme heat * Protected area coverage	17287	0.576233	0.16543	0.119433	0.212915	0.0802423	0.254644	0.0571261	0.280622	0.0369598	0.302538	0.0145023	0.330292
Primary habitat loss * Change in natural land	343	0.0952249	0.00579214	-0.0454649	0.0626338	-0.100521	0.118474	-0.125748	0.14646	-0.170764	0.165469	-0.201782	0.181358
Primary habitat loss * Change in human density	2337	0.0779	-0.0375765	-0.0747232	-6.38675e-05	-0.108752	0.0317714	-0.128583	0.0507126	-0.145274	0.0692084	-0.16938	0.0851326
Primary habitat loss * Ecological niche breadth	1689	0.239269	-0.116698	-0.165771	-0.0705322	-0.209743	-0.0305327	-0.241559	-0.0020535	-0.262988	0.0238505	-0.287597	0.0464798
Change in human density	30000	1	0.0426473	-0.00970294	0.0937291	-0.0558943	0.141772	-0.0832003	0.169838	-0.109049	0.196035	-0.13817	0.226486
Primary habitat loss	30000	1	-0.180275	-0.241868	-0.120995	-0.296597	-0.0680427	-0.331412	-0.0357843	-0.361645	-0.00781625	-0.397712	0.0220127
Body mass	30000	1	0.180954	0.0927181	0.26153	0.00164013	0.333868	-0.0559152	0.380551	-0.110651	0.422479	-0.173019	0.473141
Governance	30000	1	0.164968	0.0642204	0.270202	-0.0246023	0.371733	-0.0791568	0.43973	-0.128203	0.498026	-0.179633	0.574003
Protected area coverage	30000	1	-0.0625094	-0.115063	-0.010478	-0.162977	0.0370479	-0.192127	0.066059	-0.217564	0.0906776	-0.247527	0.120126
Change in drought	28382	0.946067	0.225235	0.178348	0.273251	0.137129	0.316216	0.112428	0.343222	0.0918086	0.366106	0.066934	0.392303
Change in natural land	3602	0.120067	0.0349995	-0.0161135	0.0885835	-0.0636149	0.13459	-0.0910523	0.166043	-0.119582	0.191567	-0.142543	0.226962

## Sheet: Figure4
	Conts	mn2	mn3	mn4	ql2	ql3	ql4	qu2	qu3	qu4	cl2	cl3	cl4	cu2	cu3	cu4	n
1	Africa	0.373663	-0.108792	1.9112	0.0362125	-0.485221	1.34353	0.917359	0.0248505	2.79539	0	-3.34337	-2.71484	5.01866	0.39678	6.12706	161
2	Asia	0.101753	0.000223137	1.4112	0.0501569	-0.149885	1.2047	0.160098	0.0292626	2.06686	2.6338e-05	-0.469143	0.454832	0.770836	0.283359	4.80177	122
3	Europe	0.0218912	0.000340003	1.35296	3.30019e-06	0.000204062	0.858633	0.0730127	0.000719398	2.79666	0	-0.100225	0.440068	0.326844	0.0256736	4.86159	334
4	North America	0.231352	0.000374965	2.13764	0.0528501	0.000206505	1.42244	0.469839	0.000548285	2.89427	0	-2.64334	0.41784	1.24109	0.00102326	4.38501	481
5	South America	0.0302093	0.000210088	0.957573	0.00582595	-0.0392969	0.74978	0.109464	0.000460675	1.38659	5.4956e-16	-1.28366	0.546335	1.36791	0.0783171	3.11719	25

## Sheet: Figure5
	type	year	rate	hdi	abs	absu	absl
1	Slow	1960	1.85	0.2	100	100	100
2	Slow	1961	1.83	0.2037	99.3569	98.53	99.9173
3	Slow	1962	1.81	0.207428	98.743	97.1376	99.8458
4	Slow	1963	1.79	0.211182	98.1575	95.8189	99.7856
5	Slow	1964	1.77	0.214962	97.5997	94.5698	99.7365
6	Slow	1965	1.75	0.218767	97.0688	93.3869	99.6986
7	Slow	1966	1.73	0.222596	96.5643	92.2666	99.6718
8	Slow	1967	1.71	0.226446	96.0855	91.206	99.6561
9	Slow	1968	1.69	0.230319	95.6318	90.2022	99.6515
10	Slow	1969	1.67	0.234211	95.2027	89.2525	99.658
11	Slow	1970	1.65	0.238122	94.7977	88.3544	99.6757
12	Slow	1971	1.63	0.242051	94.4163	87.5055	99.7045
13	Slow	1972	1.61	0.245997	94.0581	86.7038	99.7443
14	Slow	1973	1.59	0.249957	93.7226	85.9471	99.7954
15	Slow	1974	1.57	0.253932	93.4094	85.2337	99.8576
16	Slow	1975	1.55	0.257918	93.1182	84.5619	99.931
17	Slow	1976	1.53	0.261916	92.8486	83.9299	100.016
18	Slow	1977	1.51	0.265924	92.6004	83.3364	100.111
19	Slow	1978	1.49	0.269939	92.3732	82.7799	100.219
20	Slow	1979	1.47	0.273961	92.1668	82.2592	100.337
21	Slow	1980	1.45	0.277988	91.981	81.773	100.467
22	Slow	1981	1.43	0.282019	91.8155	81.3203	100.609
23	Slow	1982	1.41	0.286052	91.6702	80.9	100.762
24	Slow	1983	1.39	0.290085	91.5448	80.5113	100.926
25	Slow	1984	1.37	0.294118	91.4393	80.1532	101.102
26	Slow	1985	1.35	0.298147	91.3535	79.825	101.29
27	Slow	1986	1.33	0.302172	91.2874	79.526	101.49
28	Slow	1987	1.31	0.306191	91.2407	79.2556	101.702
29	Slow	1988	1.29	0.310202	91.2136	79.0131	101.926
30	Slow	1989	1.27	0.314204	91.206	78.798	102.162
31	Slow	1990	1.25	0.318194	91.2178	78.61	102.41
32	Slow	1991	1.23	0.322171	91.249	78.4485	102.671
33	Slow	1992	1.21	0.326134	91.2998	78.3133	102.944
34	Slow	1993	1.19	0.33008	91.3701	78.2041	103.229
35	Slow	1994	1.17	0.334008	91.46	78.1206	103.528
36	Slow	1995	1.15	0.337916	91.5696	78.0627	103.839
37	Slow	1996	1.13	0.341802	91.699	78.0302	104.163
38	Slow	1997	1.11	0.345664	91.8484	78.023	104.501
39	Slow	1998	1.09	0.349501	92.0179	78.0412	104.852
40	Slow	1999	1.07	0.353311	92.2077	78.0847	105.216
41	Slow	2000	1.05	0.357091	92.418	78.1537	105.594
42	Slow	2001	1.03	0.360841	92.6491	78.2483	105.987
43	Slow	2002	1.01	0.364557	92.9011	78.3686	106.393
44	Slow	2003	0.99	0.36824	93.1744	78.515	106.813
45	Slow	2004	0.97	0.371885	93.4694	78.6876	107.248
46	Slow	2005	0.95	0.375492	93.7862	78.8869	107.698
47	Slow	2006	0.93	0.37906	94.1252	79.1131	108.162
48	Slow	2007	0.91	0.382585	94.487	79.3669	108.642
49	Slow	2008	0.89	0.386066	94.8718	79.6487	109.137
50	Slow	2009	0.87	0.389502	95.28	79.9591	109.648
51	Slow	2010	0.85	0.392891	95.7123	80.2988	110.174
52	Slow	2011	0.83	0.396231	96.169	80.6684	110.717
53	Slow	2012	0.81	0.399519	96.6507	81.0687	111.276
54	Slow	2013	0.79	0.402755	97.158	81.5006	111.853
55	Slow	2014	0.77	0.405937	97.6915	81.9651	112.446
56	Slow	2015	0.75	0.409063	98.2518	82.463	113.056
57	Slow	2016	0.73	0.412131	98.8396	82.9956	113.684
58	Slow	2017	0.71	0.415139	99.4556	83.564	114.331
59	Slow	2018	0.69	0.418087	100.101	84.1695	114.995
60	Slow	2019	0.67	0.420972	100.775	84.8134	115.678
61	Slow	2020	0.65	0.423792	101.481	85.4973	116.381
62	Moderate	1960	2.1	0.2	100	100	100
63	Moderate	1961	2.08	0.2042	99.0133	97.6656	99.7762
64	Moderate	1962	2.06	0.208447	98.0657	95.4651	99.5644
65	Moderate	1963	2.04	0.212741	97.156	93.3895	99.3643
66	Moderate	1964	2.02	0.217081	96.2827	91.4305	99.1759
67	Moderate	1965	2	0.221466	95.4447	89.5805	98.9991
68	Moderate	1966	1.98	0.225896	94.6408	87.8327	98.8338
69	Moderate	1967	1.96	0.230368	93.8699	86.1807	98.6799
70	Moderate	1968	1.94	0.234884	93.1309	84.6185	98.5374
71	Moderate	1969	1.92	0.23944	92.4228	83.1406	98.4062
72	Moderate	1970	1.9	0.244038	91.7447	81.7422	98.2862
73	Moderate	1971	1.88	0.248674	91.0957	80.4185	98.1774
74	Moderate	1972	1.86	0.253349	90.4749	79.1652	98.0797
75	Moderate	1973	1.84	0.258062	89.8815	77.9784	97.9931
76	Moderate	1974	1.82	0.26281	89.3149	76.8545	97.9176
77	Moderate	1975	1.8	0.267593	88.7742	75.7899	97.853
78	Moderate	1976	1.78	0.27241	88.2588	74.7816	97.7994
79	Moderate	1977	1.76	0.277259	87.768	73.8266	97.7568
80	Moderate	1978	1.74	0.282139	87.3012	72.9222	97.725
81	Moderate	1979	1.72	0.287048	86.8579	72.0658	97.7042
82	Moderate	1980	1.7	0.291985	86.4376	71.2551	97.6943
83	Moderate	1981	1.68	0.296949	86.0396	70.488	97.6952
84	Moderate	1982	1.66	0.301937	85.6636	69.7624	97.7071
85	Moderate	1983	1.64	0.30695	85.3091	69.0763	97.7298
86	Moderate	1984	1.62	0.311984	84.9757	68.4281	97.7635
87	Moderate	1985	1.6	0.317038	84.6629	67.8162	97.8081
88	Moderate	1986	1.58	0.32211	84.3705	67.2389	97.8636
89	Moderate	1987	1.56	0.3272	84.098	66.6949	97.93
90	Moderate	1988	1.54	0.332304	83.8452	66.1829	98.0075
91	Moderate	1989	1.52	0.337421	83.6118	65.7017	98.096
92	Moderate	1990	1.5	0.34255	83.3975	65.25	98.1955
93	Moderate	1991	1.48	0.347689	83.202	64.827	98.3062
94	Moderate	1992	1.46	0.352834	83.0252	64.4316	98.428
95	Moderate	1993	1.44	0.357986	82.8668	64.0629	98.561
96	Moderate	1994	1.42	0.363141	82.7267	63.72	98.7053
97	Moderate	1995	1.4	0.368297	82.6046	63.4023	98.8609
98	Moderate	1996	1.38	0.373453	82.5006	63.109	99.028
99	Moderate	1997	1.36	0.378607	82.4143	62.8395	99.2065
100	Moderate	1998	1.34	0.383756	82.3458	62.5932	99.3966
101	Moderate	1999	1.32	0.388898	82.295	62.3696	99.5984
102	Moderate	2000	1.3	0.394032	82.2618	62.1682	99.8119
103	Moderate	2001	1.28	0.399154	82.2461	61.9885	100.037
104	Moderate	2002	1.26	0.404264	82.248	61.8302	100.275
105	Moderate	2003	1.24	0.409357	82.2674	61.6929	100.524
106	Moderate	2004	1.22	0.414433	82.3043	61.5764	100.785
107	Moderate	2005	1.2	0.419489	82.3589	61.4804	101.059
108	Moderate	2006	1.18	0.424523	82.4311	61.4048	101.346
109	Moderate	2007	1.16	0.429533	82.521	61.3492	101.644
110	Moderate	2008	1.14	0.434515	82.6288	61.3137	101.956
111	Moderate	2009	1.12	0.439469	82.7545	61.2981	102.281
112	Moderate	2010	1.1	0.444391	82.8982	61.3025	102.618
113	Moderate	2011	1.08	0.449279	83.0602	61.3267	102.969
114	Moderate	2012	1.06	0.454131	83.2406	61.3709	103.333
115	Moderate	2013	1.04	0.458945	83.4396	61.4351	103.71
116	Moderate	2014	1.02	0.463718	83.6574	61.5195	104.101
117	Moderate	2015	1	0.468448	83.8942	61.6243	104.506
118	Moderate	2016	0.98	0.473132	84.1504	61.7495	104.926
119	Moderate	2017	0.96	0.477769	84.4262	61.8956	105.359
120	Moderate	2018	0.94	0.482356	84.7219	62.0627	105.807
121	Moderate	2019	0.92	0.48689	85.0378	62.2512	106.27
122	Moderate	2020	0.9	0.491369	85.3743	62.4616	106.748
123	Fast	1960	2.35	0.2	100	100	100
124	Fast	1961	2.33	0.2047	98.5991	96.4115	99.6308
125	Fast	1962	2.31	0.20947	97.2537	93.0666	99.2748
126	Fast	1963	2.29	0.214308	95.9615	89.9452	98.9319
127	Fast	1964	2.27	0.219216	94.7202	87.0291	98.6017
128	Fast	1965	2.25	0.224192	93.5277	84.3019	98.2842
129	Fast	1966	2.23	0.229236	92.3819	81.7489	97.9792
130	Fast	1967	2.21	0.234348	91.2812	79.3565	97.6866
131	Fast	1968	2.19	0.239528	90.2235	77.1126	97.4062
132	Fast	1969	2.17	0.244773	89.2074	75.0062	97.1379
133	Fast	1970	2.15	0.250085	88.2311	73.027	96.8815
134	Fast	1971	2.13	0.255462	87.2931	71.166	96.637
135	Fast	1972	2.11	0.260903	86.3921	69.4147	96.4042
136	Fast	1973	2.09	0.266408	85.5267	67.7655	96.183
137	Fast	1974	2.07	0.271976	84.6955	66.2113	95.9732
138	Fast	1975	2.05	0.277606	83.8974	64.7458	95.7749
139	Fast	1976	2.03	0.283297	83.1313	63.3631	95.5879
140	Fast	1977	2.01	0.289048	82.3959	62.0576	95.412
141	Fast	1978	1.99	0.294857	81.6904	60.8246	95.2473
142	Fast	1979	1.97	0.300725	81.0137	59.6593	95.0937
143	Fast	1980	1.95	0.306649	80.3649	58.5577	94.951
144	Fast	1981	1.93	0.312629	79.7431	57.5157	94.8192
145	Fast	1982	1.91	0.318663	79.1474	56.5299	94.6983
146	Fast	1983	1.89	0.324749	78.5771	55.5969	94.5882
147	Fast	1984	1.87	0.330887	78.0315	54.7136	94.4888
148	Fast	1985	1.85	0.337075	77.5098	53.8773	94.4
149	Fast	1986	1.83	0.343311	77.0113	53.0853	94.322
150	Fast	1987	1.81	0.349593	76.5355	52.3351	94.2545
151	Fast	1988	1.79	0.355921	76.0817	51.6246	94.1976
152	Fast	1989	1.77	0.362292	75.6493	50.9517	94.1513
153	Fast	1990	1.75	0.368704	75.2378	50.3143	94.1155
154	Fast	1991	1.73	0.375157	74.8468	49.7108	94.0902
155	Fast	1992	1.71	0.381647	74.4757	49.1393	94.0754
156	Fast	1993	1.69	0.388173	74.124	48.5985	94.0711
157	Fast	1994	1.67	0.394733	73.7914	48.0868	94.0772
158	Fast	1995	1.65	0.401325	73.4775	47.6029	94.0939
159	Fast	1996	1.63	0.407947	73.1819	47.1456	94.121
160	Fast	1997	1.61	0.414597	72.9042	46.7136	94.1587
161	Fast	1998	1.59	0.421272	72.6442	46.306	94.2069
162	Fast	1999	1.57	0.42797	72.4014	45.9216	94.2656
163	Fast	2000	1.55	0.434689	72.1757	45.5597	94.3349
164	Fast	2001	1.53	0.441427	71.9668	45.2192	94.4148
165	Fast	2002	1.51	0.44818	71.7744	44.8994	94.5053
166	Fast	2003	1.49	0.454948	71.5983	44.5996	94.6065
167	Fast	2004	1.47	0.461727	71.4383	44.319	94.7184
168	Fast	2005	1.45	0.468514	71.2943	44.0571	94.8411
169	Fast	2006	1.43	0.475307	71.166	43.8132	94.9746
170	Fast	2007	1.41	0.482104	71.0533	43.5867	95.119
171	Fast	2008	1.39	0.488902	70.9562	43.3773	95.2743
172	Fast	2009	1.37	0.495698	70.8744	43.1844	95.4407
173	Fast	2010	1.35	0.502489	70.8079	43.0076	95.6182
174	Fast	2011	1.33	0.509272	70.7566	42.8465	95.8068
175	Fast	2012	1.31	0.516046	70.7205	42.7008	96.0068
176	Fast	2013	1.29	0.522806	70.6995	42.5701	96.218
177	Fast	2014	1.27	0.52955	70.6936	42.4542	96.4408
178	Fast	2015	1.25	0.536275	70.7027	42.3529	96.6751
179	Fast	2016	1.23	0.542979	70.7269	42.2659	96.9211
180	Fast	2017	1.21	0.549658	70.7663	42.1931	97.1788
181	Fast	2018	1.19	0.556308	70.8207	42.1342	97.4485
182	Fast	2019	1.17	0.562928	70.8904	42.0893	97.7302
183	Fast	2020	1.15	0.569515	70.9754	42.058	98.0241
